# Supplementary material for: tert-Butyl 2-methyl-2-(4-methyl­benzo­yl)propanoate
Source: Acta Crystallogr Sect E Struct Rep Online. 2010 Jan 30;66(Pt 2):o491–2. doi: 10.1107/S1600536810003144 (PMC2979969; doi:10.1107/S1600536810003144)
Supplement: Supplementary file 1 [file e-66-0o491-sup1.cif]

##############################################################################
###                                                                        ###
###        Electronic paper (Acta Crystallographica Section E)             ###
###                                                                        ###
##############################################################################
#                                                                            #
# This CIF contains the data in a paper accepted for publication in Acta     #
# Crystallographica Section E. It conforms to the requirements of Notes      #
# for Authors for Section E, and has been peer reviewed under the auspices   #
# of the IUCr Commission on Journals.                                        #
#                                                                            #
# Full details of the Crystallographic Information File format               #
# are given in the paper "The Crystallographic Information File (CIF):       #
# a New Standard Archive File for Crystallography" by S. R. Hall, F. H.      #
# Allen and I. D. Brown [Acta Cryst. (1991), A47, 655-685].                  #
#                                                                            #
# The current version of the core CIF dictionary is obtainable from          #
# ftp://ftp.iucr.org/pub/cif_core.dic. The current version number is 2.4.    #
#                                                                            #
# Software is freely available for graphical display of the structure(s) in  #
# this CIF.  For information consult the CIF home page http://www.iucr.org/  #
# cif/home.html                                                              #
#                                                                            #
# This file may be used for bona fide research purposes within the           #
# scientific community so long as proper attribution is given to the journal # 
# article from which it was obtained.                                        #
#                                                                            #
##############################################################################
                                             
data_global
_audit_creation_method     'WinGX routine CIF_UPDATE'
_audit_conform_dict_name     cif_core.dic
_audit_conform_dict_version     2.4
_journal_data_validation_number     ?
_journal_date_recd_electronic     2010-01-11
_journal_date_accepted     2010-01-25
_journal_name_full     'Acta Crystallographica, Section E'
_journal_year     2010
_journal_volume     66
_journal_issue      2
_journal_page_first     o491
_journal_page_last     o492
_journal_paper_category     QO
_journal_coeditor_code     ZL2266
_publ_contact_author_name     'Luck, Rudy L.'
_publ_contact_author_address
;Department of Chemistry
1400 Townsend Drive
Michigan Technological University
Houghton, MI 49931 USA
;
_publ_contact_author_email     rluck@mtu.edu
_publ_contact_author_fax     '(906)487-2061'
_publ_contact_author_phone     '(906) 487-2309'
_publ_section_title
;
<i>tert</i>-Butyl 2-methyl-2-(4-methylbenzoyl)propanoate
;
loop_
    _publ_author_name
    _publ_author_footnote
    _publ_author_address
    'Gould, Graham B.' .
;
Department of Chemistry
1400 Townsend Drive
Michigan Technological University
Houghton, MI 49931
USA
;
    'Jackman, Brock G.' .
;
Department of Chemistry
1400 Townsend Drive
Michigan Technological University
Houghton, MI 49931
USA
;
    'Logue, Marshall W.' .
;
Department of Chemistry
1400 Townsend Drive
Michigan Technological University
Houghton, MI 49931
USA
;
    'Luck, Rudy L.' .
;
Department of Chemistry
1400 Townsend Drive
Michigan Technological University
Houghton, MI 49931
USA
;
    'Pignotti, Louis R.' .
;
Department of Chemistry
1400 Townsend Drive
Michigan Technological University
Houghton, MI 49931
USA
;
    'Smith, Adrian R.' .
;
Department of Chemistry
1400 Townsend Drive
Michigan Technological University
Houghton, MI 49931
USA
;
    'White, Nicholas M.' .
;
Department of Chemistry
1400 Townsend Drive
Michigan Technological University
Houghton, MI 49931
USA
;
data_I
_audit_creation_method     'WinGX routine CIF_UPDATE'
_chemical_name_systematic
;
<i>tert</i>-Butyl 2-methyl-2-(4-methylbenzoyl)propanoate
;
_chemical_formula_moiety     'C16 H22 O3'
_chemical_formula_sum     'C16 H22 O3'
_chemical_formula_iupac     'C16 H22 O3'
_chemical_formula_weight     262.34
_symmetry_cell_setting     orthorhombic
_symmetry_space_group_name_H-M     'P b c a'
_symmetry_space_group_name_Hall     '-P 2ac 2ab'
loop_
    _symmetry_equiv_pos_as_xyz
    'x, y, z'
    '-x+1/2, -y, z+1/2'
    'x+1/2, -y+1/2, -z'
    '-x, y+1/2, -z+1/2'
    '-x, -y, -z'
    'x-1/2, y, -z-1/2'
    '-x-1/2, y-1/2, z'
    'x, -y-1/2, z-1/2'
_cell_length_a     8.605(3)
_cell_length_b     11.659(3)
_cell_length_c     31.347(9)
_cell_angle_alpha     90
_cell_angle_beta     90
_cell_angle_gamma     90
_cell_volume     3144.9(16)
_cell_formula_units_Z     8
_cell_measurement_reflns_used     25
_cell_measurement_theta_min     10
_cell_measurement_theta_max     15
_cell_measurement_temperature     291(2)
_exptl_crystal_description     prism
_exptl_crystal_colour     colourless
_exptl_crystal_size_max     0.50
_exptl_crystal_size_mid     0.30
_exptl_crystal_size_min     0.10
_exptl_crystal_density_diffrn     1.108
_exptl_crystal_density_method     'not measured'
_exptl_crystal_F_000     1136
_exptl_absorpt_coefficient_mu     0.075
_exptl_absorpt_correction_type     psi-scan
_exptl_absorpt_process_details
;
(North <i>et al.</i>, 1968)
;
_exptl_absorpt_correction_T_min     0.969
_exptl_absorpt_correction_T_max     0.988
_exptl_special_details
;
        Number of psi-scan sets used was   6.
        Theta correction was applied.
        Averaged transmission function was used.
        No Fourier smoothing was applied.
;
_diffrn_ambient_temperature     291(2)
_diffrn_radiation_type     MoK\a
_diffrn_radiation_wavelength     0.71073
_diffrn_radiation_monochromator     graphite
_diffrn_measurement_device_type     'Enraf--Nonius TurboCAD-4'
_diffrn_measurement_method     'non-profiled \w scans'
_diffrn_reflns_number     4411
_diffrn_reflns_av_R_equivalents     0.027
_diffrn_reflns_theta_min     1.3
_diffrn_reflns_theta_max     24.97
_diffrn_reflns_theta_full     24.97
_diffrn_measured_fraction_theta_max     1
_diffrn_measured_fraction_theta_full     1
_diffrn_reflns_limit_h_min     0
_diffrn_reflns_limit_h_max     10
_diffrn_reflns_limit_k_min     0
_diffrn_reflns_limit_k_max     13
_diffrn_reflns_limit_l_min     -33
_diffrn_reflns_limit_l_max     37
_diffrn_standards_number     3
_diffrn_standards_interval_time     166
_diffrn_standards_decay_%     2
loop_
    _diffrn_standard_refln_index_h
    _diffrn_standard_refln_index_k
    _diffrn_standard_refln_index_l
    2 0 -14
    0 4 -10
    0 0 -18
_refine_special_details
;
Refinement of <i>F</i>^2^ against ALL reflections. The weighted <i>R</i>-factor
<i>wR</i> and goodness of fit <i>S</i> are based on <i>F</i>^2^, conventional
<i>R</i>-factors <i>R</i> are based on <i>F</i>, with <i>F</i> set to zero for
negative <i>F</i>^2^. The threshold expression of <i>F</i>^2^ >
2\s(<i>F</i>^2^) is used only for calculating <i>R</i>-factors(gt) <i>etc</i>.
and is not relevant to the choice of reflections for refinement.
<i>R</i>-factors based on <i>F</i>^2^ are statistically about twice as large
as those based on <i>F</i>, and <i>R</i>- factors based on ALL data will be
even larger.
;
_reflns_number_total     2758
_reflns_number_gt     1334
_reflns_threshold_expression     >2\s(I)
_refine_ls_structure_factor_coef     Fsqd
_refine_ls_matrix_type     full
_refine_ls_R_factor_all     0.143
_refine_ls_R_factor_gt     0.049
_refine_ls_wR_factor_ref     0.134
_refine_ls_goodness_of_fit_ref     1.007
_refine_ls_restrained_S_all     1.007
_refine_ls_number_reflns     2758
_refine_ls_number_parameters     178
_refine_ls_number_restraints     0
_refine_ls_hydrogen_treatment     constr
_refine_ls_weighting_scheme     calc
_refine_ls_weighting_details
         'calc w=1/[\s^2^(Fo^2^)+(0.0573P)^2^+0.2581P] where P=(Fo^2^+2Fc^2^)/3'
_atom_sites_solution_hydrogens     geom
_atom_sites_solution_primary     direct
_atom_sites_solution_secondary     difmap
_refine_ls_shift/su_max     0
_refine_ls_shift/su_mean     0
_refine_diff_density_max     0.143
_refine_diff_density_min     -0.126
_refine_ls_extinction_method     'SHELXL97 (Sheldrick, 2008)'
_refine_ls_extinction_coef     0.0033(5)
loop_
    _atom_type_symbol
    _atom_type_description
    _atom_type_scat_dispersion_real
    _atom_type_scat_dispersion_imag
    _atom_type_scat_source
    C C 0.0033 0.0016 'International Tables Vol C Tables 4.2.6.8 and 6.1.1.4'
    H H 0 0 'International Tables Vol C Tables 4.2.6.8 and 6.1.1.4'
    O O 0.0106 0.006 'International Tables Vol C Tables 4.2.6.8 and 6.1.1.4'
_computing_data_collection     'CAD-4 EXPRESS (Enraf--Nonius, 1994)'
_computing_cell_refinement     'CAD-4 EXPRESS (Enraf--Nonius, 1994)'
_computing_data_reduction     'XCAD4 (Harms & Wocadlo, 1995)'
_computing_structure_solution     'SIR2004 (Burla <i>et al.</i>,  2005)'
_computing_structure_refinement     'SHELXL97 (Sheldrick, 2008)'
_computing_molecular_graphics
'ORTEP-3 for Windows (Farrugia, 1997) and Mercury (Macrae <i>et al.</i>,  2008)'
_computing_publication_material
                            'WinGX (Farrugia, 1999) and publCIF (Westrip, 2010)'
loop_
    _atom_site_type_symbol
    _atom_site_label
    _atom_site_fract_x
    _atom_site_fract_y
    _atom_site_fract_z
    _atom_site_U_iso_or_equiv
    _atom_site_adp_type
    _atom_site_calc_flag
    _atom_site_refinement_flags
    _atom_site_occupancy
    _atom_site_disorder_assembly
    _atom_site_disorder_group
    C C1 0.6338(3) 0.2128(2) 0.65195(7) 0.0474(6) Uani d . 1 . .
    C C2 0.7278(3) 0.3098(2) 0.65125(7) 0.0558(7) Uani d . 1 . .
    H H2 0.7806 0.3292 0.6264 0.067 Uiso calc R 1 . .
    C C3 0.7434(3) 0.3773(2) 0.68702(8) 0.0647(8) Uani d . 1 . .
    H H3 0.8068 0.4417 0.6857 0.078 Uiso calc R 1 . .
    C C4 0.6681(4) 0.3524(3) 0.72464(9) 0.0701(8) Uani d . 1 . .
    C C5 0.5731(4) 0.2569(3) 0.72513(9) 0.0789(9) Uani d . 1 . .
    H H5 0.5193 0.2385 0.7499 0.095 Uiso calc R 1 . .
    C C6 0.5566(3) 0.1886(2) 0.68967(8) 0.0655(8) Uani d . 1 . .
    H H6 0.4922 0.1247 0.691 0.079 Uiso calc R 1 . .
    C C7 0.6872(5) 0.4275(3) 0.76352(9) 0.1102(13) Uani d . 1 . .
    H H7A 0.5982 0.419 0.7817 0.165 Uiso calc R 1 . .
    H H7B 0.6963 0.5062 0.7548 0.165 Uiso calc R 1 . .
    H H7C 0.7791 0.4052 0.7787 0.165 Uiso calc R 1 . .
    C C8 0.6120(3) 0.1326(2) 0.61524(8) 0.0517(7) Uani d . 1 . .
    O O9 0.5392(2) 0.04387(16) 0.62062(6) 0.0725(6) Uani d . 1 . .
    C C10 0.6724(3) 0.1633(2) 0.57086(8) 0.0527(7) Uani d . 1 . .
    C C11 0.5841(3) 0.2689(2) 0.55401(8) 0.0724(9) Uani d . 1 . .
    H H111 0.5999 0.3323 0.573 0.109 Uiso calc R 1 . .
    H H112 0.4752 0.2516 0.5524 0.109 Uiso calc R 1 . .
    H H113 0.6221 0.2884 0.5262 0.109 Uiso calc R 1 . .
    O O12 0.9115(2) 0.25100(18) 0.54691(6) 0.0790(6) Uani d . 1 . .
    O O13 0.91700(19) 0.11790(14) 0.59947(5) 0.0560(5) Uani d . 1 . .
    C C14 0.6468(4) 0.0623(3) 0.54016(8) 0.0826(9) Uani d . 1 . .
    H H14A 0.6857 0.082 0.5124 0.124 Uiso calc R 1 . .
    H H14B 0.5378 0.0456 0.5383 0.124 Uiso calc R 1 . .
    H H14C 0.701 -0.004 0.5506 0.124 Uiso calc R 1 . .
    C C15 0.8467(3) 0.1858(2) 0.57099(8) 0.0557(7) Uani d . 1 . .
    C C16 1.0892(3) 0.1174(2) 0.60458(8) 0.0608(7) Uani d . 1 . .
    C C17 1.1112(4) 0.0345(3) 0.64115(10) 0.1023(12) Uani d . 1 . .
    H H17A 1.0663 -0.0383 0.6338 0.153 Uiso calc R 1 . .
    H H17B 1.0611 0.0641 0.6662 0.153 Uiso calc R 1 . .
    H H17C 1.2202 0.0249 0.6467 0.153 Uiso calc R 1 . .
    C C18 1.1633(4) 0.0715(3) 0.56456(10) 0.0879(10) Uani d . 1 . .
    H H181 1.2716 0.0574 0.5697 0.132 Uiso calc R 1 . .
    H H182 1.1522 0.1266 0.542 0.132 Uiso calc R 1 . .
    H H183 1.1132 0.0011 0.5565 0.132 Uiso calc R 1 . .
    C C19 1.1454(4) 0.2360(3) 0.61636(11) 0.0997(11) Uani d . 1 . .
    H H19A 1.0827 0.2658 0.6392 0.15 Uiso calc R 1 . .
    H H19B 1.1372 0.2856 0.592 0.15 Uiso calc R 1 . .
    H H19C 1.2518 0.2321 0.6254 0.15 Uiso calc R 1 . .
loop_
    _atom_site_aniso_label
    _atom_site_aniso_U_11
    _atom_site_aniso_U_22
    _atom_site_aniso_U_33
    _atom_site_aniso_U_12
    _atom_site_aniso_U_13
    _atom_site_aniso_U_23
    C1 0.0430(15) 0.0492(15) 0.0498(14) 0.0041(13) 0.0019(12) 0.0026(12)
    C2 0.0596(18) 0.0602(16) 0.0476(14) -0.0026(15) 0.0060(14) 0.0001(13)
    C3 0.0670(19) 0.0641(17) 0.0630(16) -0.0065(16) -0.0012(17) -0.0118(14)
    C4 0.076(2) 0.077(2) 0.0570(18) 0.0119(18) -0.0004(16) -0.0141(16)
    C5 0.093(2) 0.091(2) 0.0528(16) 0.003(2) 0.0254(17) -0.0023(17)
    C6 0.0686(19) 0.0664(18) 0.0615(17) -0.0029(16) 0.0132(15) 0.0052(15)
    C7 0.130(3) 0.124(3) 0.077(2) 0.007(3) 0.006(2) -0.043(2)
    C8 0.0408(17) 0.0548(16) 0.0596(16) 0.0055(14) -0.0066(12) 0.0018(14)
    O9 0.0761(15) 0.0639(12) 0.0774(12) -0.0182(11) -0.0017(11) -0.0012(10)
    C10 0.0520(17) 0.0610(17) 0.0451(14) 0.0039(14) -0.0048(13) -0.0042(13)
    C11 0.069(2) 0.088(2) 0.0601(17) 0.0141(17) -0.0107(15) 0.0107(15)
    O12 0.0748(14) 0.0883(14) 0.0741(12) 0.0026(12) 0.0128(11) 0.0238(12)
    O13 0.0419(11) 0.0711(12) 0.0551(10) 0.0015(9) -0.0019(9) 0.0054(9)
    C14 0.077(2) 0.096(2) 0.074(2) -0.0039(19) -0.0078(16) -0.0319(17)
    C15 0.0585(19) 0.0615(17) 0.0471(15) 0.0036(16) 0.0019(15) -0.0046(15)
    C16 0.0424(17) 0.0749(19) 0.0651(17) -0.0023(15) -0.0056(13) 0.0028(15)
    C17 0.067(2) 0.139(3) 0.101(2) 0.002(2) -0.0184(19) 0.042(2)
    C18 0.062(2) 0.113(3) 0.089(2) 0.013(2) 0.0140(17) -0.005(2)
    C19 0.068(2) 0.103(3) 0.128(3) -0.013(2) -0.017(2) -0.022(2)
_geom_special_details
;
All s.u.'s (except the s.u. in the dihedral angle between two l.s. planes) are
estimated using the full covariance matrix. The cell s.u.'s are taken into
account individually in the estimation of s.u.'s in distances, angles and
torsion angles; correlations between s.u.'s in cell parameters are only used
when they are defined by crystal symmetry. An approximate (isotropic)
treatment of cell s.u.'s is used for estimating s.u.'s involving l.s. planes.
;
loop_
    _geom_bond_atom_site_label_1
    _geom_bond_atom_site_label_2
    _geom_bond_site_symmetry_2
    _geom_bond_distance
    _geom_bond_publ_flag
    C1 C6 . 1.385(3) ?
    C1 C2 . 1.390(3) ?
    C1 C8 . 1.495(3) ?
    C2 C3 . 1.376(3) ?
    C2 H2 . 0.93 ?
    C3 C4 . 1.376(4) ?
    C3 H3 . 0.93 ?
    C4 C5 . 1.382(4) ?
    C4 C7 . 1.509(4) ?
    C5 C6 . 1.375(4) ?
    C5 H5 . 0.93 ?
    C6 H6 . 0.93 ?
    C7 H7A . 0.96 ?
    C7 H7B . 0.96 ?
    C7 H7C . 0.96 ?
    C8 O9 . 1.221(3) ?
    C8 C10 . 1.528(3) ?
    C10 C15 . 1.523(4) ?
    C10 C14 . 1.537(3) ?
    C10 C11 . 1.540(3) ?
    C11 H111 . 0.96 ?
    C11 H112 . 0.96 ?
    C11 H113 . 0.96 ?
    O12 C15 . 1.207(3) ?
    O13 C15 . 1.338(3) ?
    O13 C16 . 1.491(3) ?
    C14 H14A . 0.96 ?
    C14 H14B . 0.96 ?
    C14 H14C . 0.96 ?
    C16 C18 . 1.505(4) ?
    C16 C19 . 1.511(4) ?
    C16 C17 . 1.511(4) ?
    C17 H17A . 0.96 ?
    C17 H17B . 0.96 ?
    C17 H17C . 0.96 ?
    C18 H181 . 0.96 ?
    C18 H182 . 0.96 ?
    C18 H183 . 0.96 ?
    C19 H19A . 0.96 ?
    C19 H19B . 0.96 ?
    C19 H19C . 0.96 ?
loop_
    _geom_angle_atom_site_label_1
    _geom_angle_atom_site_label_2
    _geom_angle_atom_site_label_3
    _geom_angle_site_symmetry_1
    _geom_angle_site_symmetry_3
    _geom_angle
    _geom_angle_publ_flag
    C6 C1 C2 . . 117.3(2) ?
    C6 C1 C8 . . 118.0(2) ?
    C2 C1 C8 . . 124.7(2) ?
    C3 C2 C1 . . 120.6(2) ?
    C3 C2 H2 . . 119.7 ?
    C1 C2 H2 . . 119.7 ?
    C4 C3 C2 . . 122.2(3) ?
    C4 C3 H3 . . 118.9 ?
    C2 C3 H3 . . 118.9 ?
    C3 C4 C5 . . 117.2(3) ?
    C3 C4 C7 . . 121.2(3) ?
    C5 C4 C7 . . 121.5(3) ?
    C6 C5 C4 . . 121.3(3) ?
    C6 C5 H5 . . 119.4 ?
    C4 C5 H5 . . 119.4 ?
    C5 C6 C1 . . 121.5(3) ?
    C5 C6 H6 . . 119.3 ?
    C1 C6 H6 . . 119.3 ?
    C4 C7 H7A . . 109.5 ?
    C4 C7 H7B . . 109.5 ?
    H7A C7 H7B . . 109.5 ?
    C4 C7 H7C . . 109.5 ?
    H7A C7 H7C . . 109.5 ?
    H7B C7 H7C . . 109.5 ?
    O9 C8 C1 . . 119.2(2) ?
    O9 C8 C10 . . 119.9(2) ?
    C1 C8 C10 . . 120.8(2) ?
    C15 C10 C8 . . 111.9(2) ?
    C15 C10 C14 . . 106.0(2) ?
    C8 C10 C14 . . 110.0(2) ?
    C15 C10 C11 . . 110.4(2) ?
    C8 C10 C11 . . 109.4(2) ?
    C14 C10 C11 . . 109.1(2) ?
    C10 C11 H111 . . 109.5 ?
    C10 C11 H112 . . 109.5 ?
    H111 C11 H112 . . 109.5 ?
    C10 C11 H113 . . 109.5 ?
    H111 C11 H113 . . 109.5 ?
    H112 C11 H113 . . 109.5 ?
    C15 O13 C16 . . 121.6(2) ?
    C10 C14 H14A . . 109.5 ?
    C10 C14 H14B . . 109.5 ?
    H14A C14 H14B . . 109.5 ?
    C10 C14 H14C . . 109.5 ?
    H14A C14 H14C . . 109.5 ?
    H14B C14 H14C . . 109.5 ?
    O12 C15 O13 . . 125.5(3) ?
    O12 C15 C10 . . 124.2(3) ?
    O13 C15 C10 . . 110.2(2) ?
    O13 C16 C18 . . 109.4(2) ?
    O13 C16 C19 . . 109.9(2) ?
    C18 C16 C19 . . 113.2(3) ?
    O13 C16 C17 . . 102.0(2) ?
    C18 C16 C17 . . 110.6(3) ?
    C19 C16 C17 . . 111.1(3) ?
    C16 C17 H17A . . 109.5 ?
    C16 C17 H17B . . 109.5 ?
    H17A C17 H17B . . 109.5 ?
    C16 C17 H17C . . 109.5 ?
    H17A C17 H17C . . 109.5 ?
    H17B C17 H17C . . 109.5 ?
    C16 C18 H181 . . 109.5 ?
    C16 C18 H182 . . 109.5 ?
    H181 C18 H182 . . 109.5 ?
    C16 C18 H183 . . 109.5 ?
    H181 C18 H183 . . 109.5 ?
    H182 C18 H183 . . 109.5 ?
    C16 C19 H19A . . 109.5 ?
    C16 C19 H19B . . 109.5 ?
    H19A C19 H19B . . 109.5 ?
    C16 C19 H19C . . 109.5 ?
    H19A C19 H19C . . 109.5 ?
    H19B C19 H19C . . 109.5 ?
loop_
    _geom_hbond_atom_site_label_D
    _geom_hbond_atom_site_label_H
    _geom_hbond_atom_site_label_A
    _geom_hbond_site_symmetry_A
    _geom_hbond_distance_DH
    _geom_hbond_distance_HA
    _geom_hbond_distance_DA
    _geom_hbond_angle_DHA
    C3 H3 O9 7_765 0.93 2.71 3.407(3) 132.5
