# Supplementary material for: tert-Butyl 2-methyl-2-(4-methyl­benzo­yl)propanoate
Source: Acta Crystallogr Sect E Struct Rep Online. 2010 Jan 30;66(Pt 2):o491–2. doi: 10.1107/S1600536810003144 (PMC2979969; doi:10.1107/S1600536810003144)
Supplement: Supplementary file 2 [file e-66-0o491-Isup2.hkl]

#
# h,k,l, Fc-squared, Fo-squared, sigma(Fo-squared) and status flag
#
data_I
_shelx_title ' asnwbj in P b c a'
_shelx_refln_list_code          4
_shelx_F_calc_maximum      322.31
_exptl_crystal_F_000      1136.00
_reflns_d_resolution_high  0.8418
 
loop_
 _symmetry_equiv_pos_as_xyz
 'x, y, z'
 '-x+1/2, -y, z+1/2'
 'x+1/2, -y+1/2, -z'
 '-x, y+1/2, -z+1/2'
 '-x, -y, -z'
 'x-1/2, y, -z-1/2'
 '-x-1/2, y-1/2, z'
 'x, -y-1/2, z-1/2'
 
_cell_length_a     8.6050
_cell_length_b    11.6590
_cell_length_c    31.3470
_cell_angle_alpha  90.000
_cell_angle_beta   90.000
_cell_angle_gamma  90.000
 
_shelx_F_squared_multiplier     1.000
 
loop_
 _refln_index_h
 _refln_index_k
 _refln_index_l
 _refln_F_squared_calc
 _refln_F_squared_meas
 _refln_F_squared_sigma
 _refln_observed_status
   2   0   0       30.79       33.15      6.41 o
   4   0   0    17984.69    18277.58    108.69 o
   6   0   0      999.58     1126.22     34.92 o
   8   0   0        3.95       16.71     34.67 o
  10   0   0       11.96        3.79     19.37 o
   2   1   0    48553.58    50790.19    487.41 o
   4   1   0      584.85      646.15     18.78 o
   6   1   0        2.73      -27.37     30.15 o
   8   1   0       42.31       65.76     16.29 o
  10   1   0       23.62       12.42     39.64 o
   0   2   0    21479.00    22125.48     71.01 o
   2   2   0      341.04      299.93      9.85 o
   4   2   0     1985.11     2011.55     42.20 o
   6   2   0      344.82      337.03     15.78 o
   8   2   0        0.06       43.62     15.16 o
  10   2   0       11.89       61.16     18.52 o
   2   3   0     2814.66     2780.31     38.18 o
   4   3   0      667.55      736.98     21.53 o
   6   3   0        2.88       -1.91     12.56 o
   8   3   0       22.77       43.64     15.74 o
   0   4   0      163.54      177.55      8.21 o
   2   4   0     3480.00     3413.50     46.24 o
   4   4   0       94.52       76.90     10.26 o
   6   4   0        7.27      -34.91     34.91 o
   8   4   0        3.95       -7.04     34.33 o
   2   5   0     1625.30     1629.09     37.36 o
   4   5   0      277.92      347.01     13.88 o
   6   5   0        0.06       15.82     15.55 o
   8   5   0      115.65      148.79     18.53 o
   0   6   0     2019.12     1801.64     40.40 o
   2   6   0     1050.73     1162.50     32.98 o
   4   6   0      265.53      281.14     15.27 o
   6   6   0      178.66      143.12     17.71 o
   8   6   0        0.14       13.93     38.77 o
   2   7   0      402.86      377.99     14.80 o
   4   7   0      308.21      325.93     17.40 o
   6   7   0      169.94      156.74     17.50 o
   8   7   0        0.04       -8.27     40.74 o
   0   8   0      129.22      123.56     14.15 o
   2   8   0      357.03      368.88     16.52 o
   4   8   0      214.04      195.77     17.62 o
   6   8   0      852.65      812.59     25.81 o
   8   8   0        0.02      -17.58     40.48 o
   2   9   0       77.75       65.84     17.05 o
   4   9   0        0.75       14.73     15.07 o
   6   9   0       34.40       40.16     17.94 o
   0  10   0      208.12      216.73     18.02 o
   2  10   0       74.86       80.04     16.73 o
   4  10   0       17.05       20.79     17.04 o
   6  10   0       30.77       31.93     19.20 o
   2  11   0        7.53      -39.21     39.21 o
   4  11   0       55.30       42.78     18.92 o
   6  11   0        0.86      -42.88     42.88 o
   0  12   0      145.09      123.78     19.32 o
   2  12   0       14.18      -26.30     39.42 o
   4  12   0        0.30      -23.74     41.06 o
   2  13   0       63.67       81.25     20.36 o
   1   1   1      126.96      103.49      6.16 o
   2   1   1     2510.95     2462.86     22.98 o
   3   1   1      581.86      584.80     16.83 o
   4   1   1     1445.93     1466.53     30.17 o
   5   1   1      742.35      847.30     18.18 o
   6   1   1       68.88       72.80      9.58 o
   7   1   1      124.64      111.21     16.18 o
   8   1   1       16.79       29.00     15.88 o
   9   1   1        2.89        4.56     35.23 o
  10   1   1        8.72      -19.53     41.97 o
   0   2   1     4501.95     4701.05     51.45 o
   1   2   1      674.67      646.50     12.77 o
   2   2   1    15302.00    15222.94     62.44 o
   3   2   1     3712.42     3725.70     39.47 o
   4   2   1     3361.22     3364.19     38.48 o
   5   2   1      185.39      189.33      9.01 o
   6   2   1       58.51       66.42      9.91 o
   7   2   1       47.38       44.45     16.20 o
   8   2   1        7.36      -34.44     34.44 o
   9   2   1        1.91       -1.54     38.47 o
  10   2   1       13.33      -40.72     40.72 o
   1   3   1     1215.11     1197.42     25.50 o
   2   3   1      431.03      469.08      9.72 o
   3   3   1       84.84       98.95      5.73 o
   4   3   1       36.94       65.87      6.74 o
   5   3   1        2.75       13.39     16.61 o
   6   3   1       82.16      101.36     10.54 o
   7   3   1      119.93      100.16     16.62 o
   8   3   1        1.97       -8.15     36.91 o
   9   3   1        3.31       12.27     17.43 o
   0   4   1      114.80      101.35      5.52 o
   1   4   1      323.10      339.00     11.15 o
   2   4   1       77.95       82.12      5.61 o
   3   4   1        0.62        7.35      6.10 o
   4   4   1      240.72      264.76      8.22 o
   5   4   1     1007.08     1035.32     26.32 o
   6   4   1      105.02       88.13     15.71 o
   7   4   1       18.75      -33.74     33.74 o
   8   4   1        2.20      -23.94     37.97 o
   9   4   1        1.06      -41.15     41.15 o
   1   5   1      307.87      329.06      6.83 o
   2   5   1      566.52      617.29     13.11 o
   3   5   1      132.75      134.00      9.24 o
   4   5   1      109.63       89.61      8.56 o
   5   5   1       53.63       74.01     10.00 o
   6   5   1        7.03        2.20     35.18 o
   7   5   1       97.51      111.89     17.06 o
   8   5   1       20.61       -3.15     17.32 o
   9   5   1       15.53        1.70     40.03 o
   0   6   1      939.53      982.51     20.43 o
   1   6   1        9.86       -2.80     10.91 o
   2   6   1       29.26       47.20      7.07 o
   3   6   1       16.70       -1.40     18.13 o
   4   6   1       28.52       12.76      9.67 o
   5   6   1        0.07      -14.16     24.13 o
   6   6   1      282.50      281.68     17.93 o
   7   6   1      120.47      106.97     17.50 o
   8   6   1       13.32      -10.29     18.75 o
   9   6   1       46.83       47.64     19.47 o
   1   7   1       23.69       18.51      8.25 o
   2   7   1      106.62      121.97      9.18 o
   3   7   1      175.32      167.80     10.45 o
   4   7   1        6.49       11.57     13.53 o
   5   7   1        6.45      -11.48     25.36 o
   6   7   1        0.63        3.55     16.49 o
   7   7   1        1.44      -18.73     37.49 o
   8   7   1       69.42      113.81     19.37 o
   0   8   1       12.59        4.42     12.21 o
   1   8   1      141.82      150.65     26.14 o
   2   8   1       49.18       39.77     10.23 o
   3   8   1       27.68       24.01     10.96 o
   4   8   1       64.61       71.68     11.72 o
   5   8   1        4.85       -5.88     24.57 o
   6   8   1       27.73       16.57     40.02 o
   7   8   1       32.54       21.87     18.54 o
   8   8   1        4.26       36.19     18.60 o
   1   9   1      440.58      420.27     13.22 o
   2   9   1        0.87       -2.64     14.58 o
   3   9   1        1.85       35.91     15.19 o
   4   9   1       80.72       70.86     11.61 o
   5   9   1        6.90       -9.57     25.32 o
   6   9   1       68.72       -7.50     43.68 o
   7   9   1       40.45      -16.88     41.43 o
   0  10   1       74.16       83.54     12.00 o
   1  10   1       24.53       18.70     14.98 o
   2  10   1       18.71       27.08     11.21 o
   3  10   1        6.15       15.59     11.95 o
   4  10   1       88.89       74.59     12.74 o
   5  10   1       11.23        6.83     27.92 o
   6  10   1        8.40       -4.97     43.06 o
   7  10   1        8.32      -32.77     43.92 o
   1  11   1       21.58        9.31     15.28 o
   2  11   1       36.44       53.24     12.53 o
   3  11   1        9.49       13.82     16.10 o
   4  11   1        4.39       -1.02     16.28 o
   5  11   1        3.22      -41.41     41.41 o
   6  11   1       12.20       16.24     44.53 o
   0  12   1        9.74      -23.28     27.92 o
   1  12   1        0.00      -11.04     21.07 o
   2  12   1       24.24       28.27     15.99 o
   3  12   1       16.40       28.21     18.86 o
   4  12   1        7.44      -19.67     19.67 o
   5  12   1        0.01      -25.33     44.47 o
   1  13   1        0.95      -42.45     42.45 o
   2  13   1        2.85      -32.50     40.15 o
   3  13   1       27.01       19.82     20.38 o
   0   0   2     1221.89     1166.48      7.22 o
   1   0   2    28463.44    28155.75    185.54 o
   2   0   2     1562.56     1494.10     21.94 o
   3   0   2     4604.93     4570.61     33.85 o
   4   0   2     5558.77     5484.50     43.26 o
   5   0   2     1763.15     1511.68     29.58 o
   6   0   2       14.37       25.15     19.53 o
   7   0   2        5.98       -2.62     14.99 o
   8   0   2        8.86       10.32     31.96 o
   9   0   2       10.06       18.20     17.48 o
  10   0   2        8.93       49.72     18.91 o
   1   1   2      156.19      133.02      2.81 o
   2   1   2     5331.22     5342.13     50.97 o
   3   1   2      205.26      220.95      5.84 o
   4   1   2      883.50      855.93     18.32 o
   5   1   2      644.33      781.61     34.91 o
   6   1   2       56.77       49.97      9.73 o
   7   1   2        4.78       -4.39     34.67 o
   8   1   2       10.15      -19.56     34.92 o
   9   1   2       21.50       12.19     37.56 o
  10   1   2        0.26        3.56     38.55 o
   0   2   2       92.84      114.06      3.61 o
   1   2   2    11967.50    11258.80     40.06 o
   2   2   2       55.02       38.88      5.35 o
   3   2   2     1366.11     1355.25     37.30 o
   4   2   2      221.06      226.70      9.80 o
   5   2   2       80.38       87.96      9.28 o
   6   2   2       75.20       56.84      9.92 o
   7   2   2      234.03      234.10     17.85 o
   8   2   2        2.34        7.95     15.34 o
   9   2   2        8.47      -41.09     41.09 o
  10   2   2       23.44       58.97     18.78 o
   1   3   2      381.76      346.10     17.82 o
   2   3   2     3344.13     3266.07     29.21 o
   3   3   2      153.02      134.19      5.84 o
   4   3   2      259.49      291.06     11.19 o
   5   3   2      495.64      505.01     11.06 o
   6   3   2       48.51       62.81     10.28 o
   7   3   2      278.47      305.50     17.67 o
   8   3   2       24.94       43.77     16.36 o
   9   3   2        0.60       15.02     17.69 o
   0   4   2     1233.20     1167.33     52.98 o
   1   4   2     2245.91     2343.86     31.96 o
   2   4   2      306.53      345.84     12.33 o
   3   4   2      181.44      217.53      7.12 o
   4   4   2       44.96       49.09      7.20 o
   5   4   2      224.02      241.53     13.95 o
   6   4   2       18.00       15.32     14.94 o
   7   4   2       76.87      112.86     15.76 o
   8   4   2        3.76       18.15     16.58 o
   9   4   2        3.79       43.29     17.49 o
   1   5   2       98.16      103.62      5.85 o
   2   5   2        0.26        3.39      8.02 o
   3   5   2     2525.03     2828.46     36.45 o
   4   5   2      371.49      380.60     10.11 o
   5   5   2        0.00      -13.16     34.26 o
   6   5   2        1.20       13.25     34.62 o
   7   5   2       76.26       69.04     16.73 o
   8   5   2       50.41       56.26     18.12 o
   9   5   2       14.96        8.40     18.43 o
   0   6   2      563.61      598.21     15.88 o
   1   6   2     1487.37     1668.97     28.20 o
   2   6   2      131.86      160.22     17.12 o
   3   6   2      261.78      270.58     10.23 o
   4   6   2       88.51      123.81     20.50 o
   5   6   2      247.20      253.93     11.98 o
   6   6   2       65.72       58.58     16.76 o
   7   6   2       65.87       73.89     16.80 o
   8   6   2        0.12      -13.97     39.24 o
   9   6   2       10.12      -17.81     40.78 o
   1   7   2     2074.85     2116.23     80.43 o
   2   7   2       71.38       73.63      9.14 o
   3   7   2       32.67       46.88     21.68 o
   4   7   2       34.90       -7.52     23.55 o
   5   7   2       17.46        1.59     14.81 o
   6   7   2        0.47      -35.53     35.53 o
   7   7   2      134.98      161.55     18.89 o
   8   7   2        6.39       25.22     18.16 o
   0   8   2        5.57      -21.25     21.25 o
   1   8   2       30.45       25.69     13.37 o
   2   8   2      277.90      285.59     11.60 o
   3   8   2       62.79       77.59     48.99 o
   4   8   2        4.06       12.37     17.10 o
   5   8   2       15.90       28.00     17.61 o
   6   8   2      171.83      185.42     18.78 o
   7   8   2       84.62       59.76     18.90 o
   8   8   2        6.08       -5.29     40.83 o
   1   9   2        0.05      -16.18     24.63 o
   2   9   2       12.17       36.93     11.21 o
   3   9   2        0.70        8.35     14.99 o
   4   9   2        1.75      -17.27     25.03 o
   5   9   2       13.10       38.33     15.13 o
   6   9   2        0.84      -39.22     39.22 o
   7   9   2       19.83      -35.52     41.54 o
   0  10   2       39.23       30.87     23.79 o
   1  10   2       11.13       28.51     23.79 o
   2  10   2        4.14        7.56     25.15 o
   3  10   2       40.98       62.05     12.11 o
   4  10   2        0.01      -13.37     26.62 o
   5  10   2        6.24       16.12     12.60 o
   6  10   2        4.83       36.66     18.92 o
   7  10   2       18.20       44.16     19.68 o
   1  11   2        5.04      -19.06     26.01 o
   2  11   2        5.09      -16.28     36.27 o
   3  11   2        2.00      -15.69     47.39 o
   4  11   2       15.89       29.00     26.57 o
   5  11   2        0.95        6.61     42.80 o
   6  11   2        0.00        7.36     19.31 o
   0  12   2       30.16       34.96     13.05 o
   1  12   2       48.61        8.99     22.28 o
   2  12   2       18.91      -27.69     29.14 o
   3  12   2       19.61       36.08     18.79 o
   4  12   2        0.53        9.45     18.75 o
   5  12   2        4.22       -5.44     44.96 o
   1  13   2       36.93       46.88     19.32 o
   2  13   2        3.09      -20.49     43.46 o
   3  13   2       12.09      -31.98     42.64 o
   1   1   3        1.43       -6.40      6.40 o
   2   1   3    18123.95    17470.85    156.22 o
   3   1   3     1492.24     1445.80     31.65 o
   4   1   3     1072.54      978.91     26.30 o
   5   1   3       86.25       85.40      7.97 o
   6   1   3        1.49        7.21     34.50 o
   7   1   3       18.20       42.79     15.19 o
   8   1   3       98.82      113.63     17.19 o
   9   1   3       14.24      -15.28     40.55 o
  10   1   3        2.46       -8.92     40.31 o
   0   2   3   103885.45   113567.76    492.20 o
   1   2   3     3583.26     3510.12     24.15 o
   2   2   3     1094.46     1039.74     18.31 o
   3   2   3     4870.60     4604.25     36.17 o
   4   2   3     4635.26     4639.56     63.85 o
   5   2   3        0.36        4.50     10.42 o
   6   2   3       25.24       29.59     16.44 o
   7   2   3       20.99        1.13     36.48 o
   8   2   3       21.39      -11.98     35.78 o
   9   2   3        3.16      -17.58     17.58 o
  10   2   3        3.27      -42.80     42.80 o
   1   3   3     1378.37     1282.02     19.26 o
   2   3   3      507.67      485.86     10.38 o
   3   3   3       56.87       62.68      6.25 o
   4   3   3     1199.90     1382.35     46.05 o
   5   3   3      641.71      627.36     12.95 o
   6   3   3       69.58       34.29     16.39 o
   7   3   3      118.41      121.82     16.14 o
   8   3   3        0.01        4.10     34.22 o
   9   3   3        4.77       22.94     17.38 o
   0   4   3     6120.41     6188.17     44.29 o
   1   4   3        4.94       -3.39      7.06 o
   2   4   3      707.50      766.73     15.39 o
   3   4   3     2023.64     1975.07     29.01 o
   4   4   3      210.25      203.74      8.11 o
   5   4   3      164.30      172.76     10.01 o
   6   4   3      254.67      237.39     16.73 o
   7   4   3       74.84       71.61     15.73 o
   8   4   3        5.57       32.78     16.24 o
   9   4   3        0.84       10.24     18.09 o
   1   5   3     1286.10     1284.51     36.37 o
   2   5   3      440.74      470.34     10.45 o
   3   5   3        3.12        2.69     16.34 o
   4   5   3      167.83      183.72      9.18 o
   5   5   3      263.99      255.55     11.31 o
   6   5   3        7.70        8.87     34.40 o
   7   5   3        0.07        5.11     34.69 o
   8   5   3        0.10      -34.03     37.52 o
   9   5   3       12.66      -17.10     40.90 o
   0   6   3      465.97      500.75     10.42 o
   1   6   3       19.02       23.70      8.20 o
   2   6   3       34.88       47.88      7.09 o
   3   6   3       56.78       91.18      8.51 o
   4   6   3      100.30       91.40     10.05 o
   5   6   3      126.37      153.52     31.33 o
   6   6   3      856.94      771.62     23.37 o
   7   6   3       33.90       42.47     16.53 o
   8   6   3       10.66        9.34     17.54 o
   9   6   3       18.25      -37.51     42.53 o
   1   7   3      291.25      292.22     14.67 o
   2   7   3       37.93       22.44     16.24 o
   3   7   3       11.78        5.74     12.36 o
   4   7   3        0.23      -23.74     23.74 o
   5   7   3        0.60      -27.40     34.99 o
   6   7   3        8.57       -8.52     16.33 o
   7   7   3        4.19       29.19     17.39 o
   8   7   3       17.89       20.30     18.64 o
   0   8   3      303.79      309.26     13.56 o
   1   8   3      107.52      104.53      9.92 o
   2   8   3        7.65       20.81     23.83 o
   3   8   3       13.31       30.98     10.89 o
   4   8   3        0.31      -26.18     26.18 o
   5   8   3      125.48      106.19     11.81 o
   6   8   3       22.94        6.95     37.11 o
   7   8   3        2.34      -40.29     40.29 o
   8   8   3        3.69       -5.30     40.71 o
   1   9   3        2.18       -9.37     35.02 o
   2   9   3      109.45      127.60     11.93 o
   3   9   3      143.40      118.36     12.14 o
   4   9   3        0.39       -1.21     25.13 o
   5   9   3        9.93       24.73     11.72 o
   6   9   3       20.86       -1.51     42.13 o
   7   9   3       29.71      -35.63     43.49 o
   0  10   3       89.97      108.27     11.87 o
   1  10   3       18.74       11.37     36.67 o
   2  10   3       87.64       91.87     11.68 o
   3  10   3       45.93       35.69     39.53 o
   4  10   3        2.79        7.75     26.10 o
   5  10   3       32.48       55.81     15.80 o
   6  10   3      191.72      186.39     21.42 o
   7  10   3        1.27       14.11     19.77 o
   1  11   3        6.82        6.06     11.86 o
   2  11   3      162.93      177.66     20.34 o
   3  11   3        0.32      -11.58     16.46 o
   4  11   3        0.02      -16.20     27.04 o
   5  11   3        0.01       -1.66     41.73 o
   6  11   3        2.59       18.13     42.75 o
   0  12   3       15.81       14.74     27.96 o
   1  12   3       12.19      -11.07     16.97 o
   2  12   3        9.62       28.01     13.15 o
   3  12   3       12.98       17.65     41.94 o
   4  12   3        1.46      -40.71     40.71 o
   5  12   3        0.00      -44.64     44.64 o
   1  13   3        7.49      -10.05     41.85 o
   2  13   3       34.56       25.24     19.90 o
   3  13   3        4.49        1.78     44.65 o
   0   0   4    34909.29    33813.41    202.74 o
   1   0   4      157.23      169.90      5.29 o
   2   0   4     2298.58     2179.67     22.29 o
   3   0   4     9170.52     9017.32     47.60 o
   4   0   4     1218.82     1212.58     24.05 o
   5   0   4      460.31      470.64     10.14 o
   6   0   4      758.95      833.01     18.45 o
   7   0   4       10.96       19.63     15.60 o
   8   0   4      182.98      204.76     18.07 o
   9   0   4      134.18      157.20     18.98 o
  10   0   4        9.49      -21.40     42.13 o
   1   1   4    12686.87    12208.21     39.17 o
   2   1   4     1830.13     1730.06     21.19 o
   3   1   4      654.29      611.38     18.75 o
   4   1   4       11.49        6.79      6.20 o
   5   1   4      386.05      430.02     29.04 o
   6   1   4      334.87      363.97     11.38 o
   7   1   4       53.39        9.99     36.24 o
   8   1   4        2.48       -9.21     35.44 o
   9   1   4        2.80      -23.03     38.62 o
  10   1   4       95.48       60.23     20.36 o
   0   2   4      100.04      113.17      4.28 o
   1   2   4       10.41       -4.81     11.58 o
   2   2   4    13264.18    12827.90     51.81 o
   3   2   4      319.03      338.05      7.19 o
   4   2   4       88.78      105.83      6.71 o
   5   2   4      115.48      152.82     15.70 o
   6   2   4      540.07      475.11     17.93 o
   7   2   4        0.89      -35.64     35.64 o
   8   2   4       95.30       67.66     16.96 o
   9   2   4       62.07       60.69     18.23 o
  10   2   4       23.44       17.07     18.54 o
   1   3   4     1693.87     1660.58     21.12 o
   2   3   4     1149.08     1188.06     20.05 o
   3   3   4      323.58      364.73      9.45 o
   4   3   4     2007.49     1993.64     31.07 o
   5   3   4       49.76       22.61     15.71 o
   6   3   4       77.33       67.10     19.10 o
   7   3   4       69.64       90.07     15.53 o
   8   3   4       18.45       27.08     16.40 o
   9   3   4        1.48       19.26     40.29 o
   0   4   4      802.35      938.14     18.55 o
   1   4   4      819.63      760.53     29.69 o
   2   4   4     2059.77     2213.36     27.43 o
   3   4   4       13.07        4.20     14.69 o
   4   4   4      237.81      252.80     11.69 o
   5   4   4      289.28      296.84     10.75 o
   6   4   4     1317.82     1303.26     36.71 o
   7   4   4       82.31       77.66     16.07 o
   8   4   4       23.27        4.27     37.47 o
   9   4   4        6.51       13.23     41.59 o
   1   5   4      163.95      131.82      6.14 o
   2   5   4      459.10      434.83     15.28 o
   3   5   4       46.78       32.23     14.24 o
   4   5   4       69.28       38.14      8.64 o
   5   5   4        1.54      -22.44     22.44 o
   6   5   4        8.79       16.75     35.93 o
   7   5   4       27.79       56.77     15.98 o
   8   5   4       76.65       65.96     18.44 o
   9   5   4        2.51       13.74     38.39 o
   0   6   4      844.03      901.12     20.88 o
   1   6   4        4.39       14.35     12.54 o
   2   6   4       23.25        0.78     16.45 o
   3   6   4      487.65      457.92     10.40 o
   4   6   4        0.07       -7.61     21.22 o
   5   6   4      524.76      511.44     13.44 o
   6   6   4       62.52       53.22     16.35 o
   7   6   4      105.38      100.01     17.49 o
   8   6   4        0.99        7.82     39.23 o
   9   6   4       11.01       36.51     19.26 o
   1   7   4      340.43      313.15     11.38 o
   2   7   4       41.36       46.38     10.65 o
   3   7   4       28.25       -9.69     22.43 o
   4   7   4      190.14      216.17     20.07 o
   5   7   4       71.55       82.39     11.64 o
   6   7   4      186.21       -7.74     46.22 o
   7   7   4       27.27      -17.48     37.76 o
   8   7   4        0.89      -15.02     42.40 o
   0   8   4        5.86        2.32     21.86 o
   1   8   4       22.71       10.41      9.77 o
   2   8   4        2.65      -26.38     35.28 o
   3   8   4      354.37      408.01     20.01 o
   4   8   4      411.12      425.46     19.83 o
   5   8   4      156.43      174.53     12.60 o
   6   8   4       42.71       32.03     17.30 o
   7   8   4        8.78       13.05     18.22 o
   8   8   4        0.38       12.42     42.17 o
   1   9   4       15.35        1.08     24.66 o
   2   9   4      123.04      120.88     15.13 o
   3   9   4       19.67       35.49     14.76 o
   4   9   4       43.25       26.05     11.85 o
   5   9   4       11.93        7.27     29.71 o
   6   9   4       30.12        4.22     18.26 o
   7   9   4        7.47      -13.63     41.66 o
   0  10   4       80.21       75.14     12.17 o
   1  10   4       75.54       71.06     12.92 o
   2  10   4       60.43       23.65     16.14 o
   3  10   4       29.80       35.81     11.94 o
   4  10   4       20.75       16.66     15.90 o
   5  10   4       19.21       36.28     16.61 o
   6  10   4       15.69       15.06     41.90 o
   1  11   4       47.09       42.22     25.09 o
   2  11   4       65.81       71.64     13.00 o
   3  11   4       27.14        2.01     16.33 o
   4  11   4        1.48       -6.11     27.70 o
   5  11   4        0.84       -3.32     41.79 o
   6  11   4        2.13      -43.37     43.37 o
   0  12   4      374.94      386.50     16.04 o
   1  12   4       67.79       46.43     13.55 o
   2  12   4       49.95       52.84     13.62 o
   3  12   4        8.02       -4.83     41.43 o
   4  12   4       36.85       35.73     19.39 o
   1  13   4        2.39       14.08     20.06 o
   2  13   4       16.95      -44.47     45.25 o
   3  13   4        2.36      -26.72     41.96 o
   1   1   5     1874.11     1699.65     17.40 o
   2   1   5     2067.28     1940.36     21.96 o
   3   1   5      578.71      583.35     14.74 o
   4   1   5     1209.36     1289.52     38.31 o
   5   1   5      653.85      725.02     18.06 o
   6   1   5        0.01      -18.54     26.82 o
   7   1   5       88.87       91.62     15.94 o
   8   1   5       24.05       52.27     15.83 o
   9   1   5        2.88      -38.20     38.20 o
  10   1   5        8.03       19.28     19.54 o
   0   2   5        8.28       36.28      4.73 o
   1   2   5     3967.90     3857.14     27.49 o
   2   2   5     4716.94     4460.88     32.26 o
   3   2   5      125.28      146.07      5.76 o
   4   2   5      296.23      298.53      7.59 o
   5   2   5       11.23       21.15      7.87 o
   6   2   5      145.88      132.68     10.77 o
   7   2   5       33.42      -21.70     37.31 o
   8   2   5        3.92       13.28     16.00 o
   9   2   5        4.03       17.22     36.94 o
  10   2   5       27.48       22.62     19.55 o
   1   3   5     2557.12     2483.58     25.01 o
   2   3   5     1616.38     1622.66     29.24 o
   3   3   5     2308.05     2315.86     28.94 o
   4   3   5        1.10       -1.55     15.11 o
   5   3   5      243.20      211.64      9.71 o
   6   3   5      526.30      560.71     16.26 o
   7   3   5      188.97      162.53     16.84 o
   8   3   5       56.54       86.84     16.87 o
   9   3   5       27.17       33.21     18.05 o
   0   4   5      112.12      120.48      5.64 o
   1   4   5     1275.38     1262.25     21.22 o
   2   4   5      336.05      336.16     14.11 o
   3   4   5      504.53      486.71     10.42 o
   4   4   5     1261.29     1232.96     25.15 o
   5   4   5     1444.47     1442.10     29.64 o
   6   4   5       14.86        3.17     35.66 o
   7   4   5        1.39      -27.07     35.06 o
   8   4   5       11.43       17.19     36.30 o
   9   4   5        0.12      -39.11     39.11 o
   1   5   5      313.52      336.65     10.16 o
   2   5   5     1884.26     1906.80     29.31 o
   3   5   5        0.25       -7.64      8.93 o
   4   5   5       23.95       25.68      8.74 o
   5   5   5      120.72      124.49     10.69 o
   6   5   5      262.16      262.31     18.03 o
   7   5   5      112.45      114.37     17.66 o
   8   5   5       83.26      105.17     18.04 o
   9   5   5        0.13       -9.62     18.47 o
   0   6   5      469.44      506.22     10.79 o
   1   6   5     1286.98     1318.76     27.03 o
   2   6   5      568.60      545.80     11.72 o
   3   6   5       17.83        4.80     11.18 o
   4   6   5       20.07      -22.27     22.27 o
   5   6   5        1.00       -6.36     14.11 o
   6   6   5       36.57       33.55     16.02 o
   7   6   5       78.24        1.37     38.99 o
   8   6   5        2.73       -1.57     37.93 o
   9   6   5        0.62        1.80     40.74 o
   1   7   5       34.36       19.71     11.28 o
   2   7   5      121.70      108.97      9.38 o
   3   7   5      831.17      847.24     26.94 o
   4   7   5       23.80       10.06     10.78 o
   5   7   5       35.22       -4.07     17.63 o
   6   7   5        7.15      -35.79     35.79 o
   7   7   5       60.14      106.49     18.23 o
   8   7   5        4.91      -25.18     39.55 o
   0   8   5       77.37       73.78     10.19 o
   1   8   5      341.46      335.34     11.30 o
   2   8   5       21.51       11.92     10.43 o
   3   8   5       39.16       61.11     11.13 o
   4   8   5      113.16       88.10     11.90 o
   5   8   5       32.14       38.23     11.83 o
   6   8   5        8.11       48.45     17.33 o
   7   8   5       37.79       -3.19     40.89 o
   8   8   5        1.06      -30.32     40.55 o
   1   9   5      266.24      251.44     12.25 o
   2   9   5      241.70      219.23     12.66 o
   3   9   5        2.42      -13.96     26.05 o
   4   9   5       18.45       11.48     15.04 o
   5   9   5       11.15       -4.63     26.80 o
   6   9   5       56.74       71.18     18.30 o
   7   9   5        5.12       20.93     18.51 o
   0  10   5      793.42      880.91     19.07 o
   1  10   5       72.60       62.23     11.65 o
   2  10   5        8.18       18.46     14.38 o
   3  10   5       22.61       13.63     28.84 o
   4  10   5      185.07      180.88     13.70 o
   5  10   5       89.32       89.73     13.49 o
   6  10   5        4.75        8.64     18.79 o
   1  11   5      125.22      112.26     12.78 o
   2  11   5       86.87       48.02     28.10 o
   3  11   5        0.09      -21.84     29.93 o
   4  11   5        0.97       15.16     16.52 o
   5  11   5        0.49      -31.66     39.11 o
   6  11   5        0.48       -1.83     43.57 o
   0  12   5      128.62      124.00     14.51 o
   1  12   5        0.04      -15.34     28.28 o
   2  12   5       17.85       -1.51     17.32 o
   3  12   5        6.72        0.69     19.11 o
   4  12   5        0.29      -43.11     43.11 o
   1  13   5       23.67        8.72     20.16 o
   2  13   5        2.44      -41.88     41.88 o
   3  13   5        3.92       35.98     19.43 o
   0   0   6    32913.94    31173.00    233.34 o
   1   0   6    14703.10    14195.07     62.59 o
   2   0   6      527.69      518.26     10.62 o
   3   0   6     4406.53     4487.06     35.45 o
   4   0   6     4972.32     5223.51     43.96 o
   5   0   6      182.47      144.52      8.50 o
   6   0   6      136.98      149.27     10.55 o
   7   0   6       28.33        9.00     35.09 o
   8   0   6      438.75      387.26     19.81 o
   9   0   6       33.34      -35.61     39.26 o
  10   0   6       20.54      -16.23     41.31 o
   1   1   6     4764.25     4262.13     27.25 o
   2   1   6        7.03       -8.82     11.52 o
   3   1   6        1.64       -8.95     11.50 o
   4   1   6      247.57      283.63      7.27 o
   5   1   6       22.53       43.04      7.87 o
   6   1   6        1.14       -1.39     21.08 o
   7   1   6       92.05       78.11     15.88 o
   8   1   6        8.92       28.37     15.98 o
   9   1   6       92.31       98.65     18.55 o
  10   1   6       43.81       53.53     20.07 o
   0   2   6      177.07      151.49      5.73 o
   1   2   6     4672.40     4330.86     33.01 o
   2   2   6      843.74      758.73     14.90 o
   3   2   6     7857.07     7683.63     47.55 o
   4   2   6      425.25      429.63     22.68 o
   5   2   6      612.64      610.12     12.41 o
   6   2   6        0.02       -8.79     23.04 o
   7   2   6      132.27      115.43     16.40 o
   8   2   6       19.48        2.72     34.64 o
   9   2   6       30.68       43.62     18.29 o
   1   3   6      486.51      478.17     10.35 o
   2   3   6      632.72      570.53     12.36 o
   3   3   6      593.39      580.95     11.93 o
   4   3   6     1086.59     1020.50     21.60 o
   5   3   6      314.05      333.53     10.28 o
   6   3   6        6.19       -7.12     23.04 o
   7   3   6       17.59      -10.96     15.62 o
   8   3   6       72.70       92.34     17.17 o
   9   3   6       25.02       45.63     18.53 o
   0   4   6     1678.73     1608.22     23.36 o
   1   4   6     1898.45     1903.99     25.45 o
   2   4   6        9.33       14.64      6.22 o
   3   4   6     5350.53     5183.29     45.05 o
   4   4   6     1306.95     1256.02     24.89 o
   5   4   6        1.07        0.20     14.53 o
   6   4   6        0.50      -35.55     35.55 o
   7   4   6      238.46      258.14     17.20 o
   8   4   6        7.06       10.11     38.13 o
   9   4   6       44.66       80.73     18.68 o
   1   5   6      581.61      578.49     12.60 o
   2   5   6        4.56      -14.80     14.80 o
   3   5   6      260.38      258.07      8.28 o
   4   5   6       95.88       80.77      9.27 o
   5   5   6      173.40      146.60     11.04 o
   6   5   6      101.68      116.75     16.38 o
   7   5   6       77.08       78.98     16.89 o
   8   5   6        1.02      -10.55     37.63 o
   9   5   6       46.07        6.95     42.27 o
   0   6   6      365.37      332.45      8.31 o
   1   6   6      103.70      102.00      7.39 o
   2   6   6      258.89      258.51      8.91 o
   3   6   6      643.27      632.42     34.77 o
   4   6   6       70.94       73.59     10.22 o
   5   6   6      111.21      113.97     12.60 o
   6   6   6      303.57      299.12     18.07 o
   7   6   6      184.05      175.78     18.72 o
   8   6   6        5.29      -20.79     39.33 o
   9   6   6        3.11       -1.81     39.69 o
   1   7   6      297.99      295.50      9.82 o
   2   7   6       89.44       98.66      9.50 o
   3   7   6      119.49      113.77     10.59 o
   4   7   6        4.43       20.75     13.78 o
   5   7   6        4.32      -25.71     25.71 o
   6   7   6        3.87      -34.92     34.92 o
   7   7   6       26.58       42.74     17.72 o
   8   7   6        1.38       16.90     38.32 o
   0   8   6      492.78      478.08     12.27 o
   1   8   6      223.27      241.38     11.93 o
   2   8   6      382.59      378.25     14.75 o
   3   8   6       17.24       11.32     33.23 o
   4   8   6       47.06       39.68     31.65 o
   5   8   6      143.82      148.90     12.46 o
   6   8   6      305.78      297.53     20.47 o
   7   8   6        0.88       12.84     39.19 o
   8   8   6        3.63      -25.13     42.55 o
   1   9   6        6.66       -8.33     24.78 o
   2   9   6      270.34      243.88     12.86 o
   3   9   6      168.03      155.21     19.83 o
   4   9   6        3.17       11.88     11.37 o
   5   9   6       45.81       72.83     44.21 o
   6   9   6        1.15       15.77     17.29 o
   7   9   6        4.21       10.35     40.96 o
   0  10   6      299.09      323.43     13.60 o
   1  10   6      128.14      114.08     20.65 o
   2  10   6       19.05       19.23     22.21 o
   3  10   6        0.61       -8.32     15.14 o
   4  10   6        0.62      -28.05     28.05 o
   5  10   6       28.63       15.51     16.88 o
   6  10   6        3.89      -20.27     43.59 o
   1  11   6        0.35       -2.83     18.41 o
   2  11   6      201.39      221.20     19.09 o
   3  11   6       38.95       21.65     16.35 o
   4  11   6       24.27       45.14     27.27 o
   5  11   6        4.98      -47.93     47.93 o
   0  12   6       57.78       45.08     43.14 o
   1  12   6       29.45       40.60     23.46 o
   2  12   6       49.26       44.47     55.35 o
   3  12   6      135.20      133.88     20.90 o
   4  12   6        0.04      -24.03     38.46 o
   1  13   6       13.27      -17.09     42.56 o
   2  13   6        1.78      -13.82     42.24 o
   3  13   6        0.01      -45.56     45.56 o
   1   1   7      683.75      641.09     13.85 o
   2   1   7     1568.32     1545.20     20.89 o
   3   1   7        1.14        2.50     11.89 o
   4   1   7      906.94      845.30     21.79 o
   5   1   7        0.00      -16.22     26.49 o
   6   1   7        7.27        6.67     12.78 o
   7   1   7       17.13      -18.33     36.52 o
   8   1   7       20.80      -20.26     34.46 o
   9   1   7       23.88       14.45     17.74 o
  10   1   7       30.82       31.64     19.80 o
   0   2   7     4477.22     4042.56     35.90 o
   1   2   7      438.22      444.19     12.75 o
   2   2   7      720.51      653.88     13.08 o
   3   2   7       75.13       72.18      5.73 o
   4   2   7       10.70       14.71      8.04 o
   5   2   7        5.73       -0.40     32.87 o
   6   2   7     1971.39     1922.80     40.08 o
   7   2   7        3.25      -34.90     34.90 o
   8   2   7       24.39       29.40     16.26 o
   9   2   7        9.92      -19.24     38.08 o
   1   3   7     1018.53     1057.59     19.03 o
   2   3   7        2.31       -1.14      6.57 o
   3   3   7     1264.02     1154.40     22.96 o
   4   3   7      761.34      673.05     14.60 o
   5   3   7      677.58      663.28     29.58 o
   6   3   7      197.90      209.52     11.56 o
   7   3   7      120.44      101.89     15.99 o
   8   3   7       53.73       68.48     17.07 o
   9   3   7       16.73       16.85     18.49 o
   0   4   7        4.74        7.53      6.79 o
   1   4   7     1180.10     1203.01     21.97 o
   2   4   7     2171.23     2289.25     31.65 o
   3   4   7      660.49      662.16     13.71 o
   4   4   7      212.40      202.67     14.90 o
   5   4   7       23.05       30.33      9.65 o
   6   4   7       57.15       51.65     16.06 o
   7   4   7      300.37      312.60     18.62 o
   8   4   7       28.41        2.91     38.50 o
   9   4   7        2.41       31.10     18.31 o
   1   5   7        2.76        7.73      8.00 o
   2   5   7       84.82       92.66      6.63 o
   3   5   7        0.21       -5.89     16.88 o
   4   5   7       49.14       59.57      9.35 o
   5   5   7       56.94       32.57     27.88 o
   6   5   7        2.30      -38.55     38.55 o
   7   5   7      158.95      119.92     17.98 o
   8   5   7        0.60       13.69     37.53 o
   9   5   7        2.09      -43.97     43.97 o
   0   6   7     2654.11     2974.15     37.11 o
   1   6   7      373.41      417.66      8.68 o
   2   6   7        6.21      -11.59     17.39 o
   3   6   7      490.43      505.75     11.11 o
   4   6   7      562.27      559.74     13.60 o
   5   6   7       11.21       21.11     14.56 o
   6   6   7      420.70      419.06     18.82 o
   7   6   7       11.19       61.11     16.96 o
   8   6   7       11.14       39.38     18.19 o
   9   6   7        0.04      -10.96     43.84 o
   1   7   7       66.08       82.85     12.05 o
   2   7   7      243.02      269.23     10.44 o
   3   7   7       19.26       20.33      9.90 o
   4   7   7       10.51       19.43     14.09 o
   5   7   7        2.12       -1.65     25.18 o
   6   7   7       69.14       90.69     16.31 o
   7   7   7       62.08       31.60     18.24 o
   8   7   7        0.10      -15.33     38.58 o
   0   8   7        0.41      -23.23     23.23 o
   1   8   7      104.64       97.03     10.52 o
   2   8   7       29.65       24.26     10.66 o
   3   8   7       44.53       20.06     26.55 o
   4   8   7        2.48       -6.76     11.47 o
   5   8   7       87.02       96.04     17.93 o
   6   8   7       11.32      -31.34     38.91 o
   7   8   7        2.87        4.85     38.31 o
   8   8   7        4.67        5.42     18.94 o
   1   9   7       59.06       40.74     20.14 o
   2   9   7       76.91       59.31     32.50 o
   3   9   7       71.39       40.61     22.66 o
   4   9   7       39.06       15.98     12.13 o
   5   9   7       28.66       32.68     17.05 o
   6   9   7       15.23      -42.56     42.56 o
   7   9   7        9.07       10.05     19.43 o
   0  10   7     1035.55     1080.73     22.96 o
   1  10   7      311.68      324.18     12.95 o
   2  10   7       13.61       11.62     15.24 o
   3  10   7        7.61      -15.88     25.40 o
   4  10   7       59.33       75.03     22.26 o
   5  10   7        0.16      -28.31     28.31 o
   6  10   7       93.16       72.85     20.39 o
   1  11   7       61.18       53.88     12.89 o
   2  11   7       55.90       70.73     12.65 o
   3  11   7        0.41       -9.95     28.37 o
   4  11   7       50.43       69.32     17.47 o
   5  11   7        0.38      -19.26     19.26 o
   0  12   7        4.33        0.86     29.42 o
   1  12   7      120.07      143.62     22.85 o
   2  12   7       21.59       10.15     19.07 o
   3  12   7        8.47       18.55     18.64 o
   4  12   7        1.02       19.25     19.12 o
   1  13   7        1.59      -13.80     41.33 o
   2  13   7        1.10      -19.63     19.63 o
   0   0   8      645.72      623.38     21.29 o
   1   0   8     2061.74     2072.88     22.24 o
   2   0   8     1466.19     1477.86     20.92 o
   3   0   8     1647.93     1671.59     24.33 o
   4   0   8       28.69       37.69      6.27 o
   5   0   8      112.50      139.99      8.57 o
   6   0   8       73.44       83.70     10.43 o
   7   0   8       92.07       92.92     16.13 o
   8   0   8      116.72      104.25     16.95 o
   9   0   8       54.75       63.40     17.91 o
   1   1   8      252.53      230.46      6.51 o
   2   1   8     2723.64     2510.30     46.72 o
   3   1   8      830.23      822.28     16.63 o
   4   1   8        1.88      -14.87     14.87 o
   5   1   8       11.64       18.01     13.53 o
   6   1   8      428.04      425.45     12.11 o
   7   1   8        1.96        8.82     15.36 o
   8   1   8        0.97       15.51     16.14 o
   9   1   8       18.73       67.10     17.68 o
   0   2   8     7997.79     8151.48     41.76 o
   1   2   8      758.48      722.37     14.28 o
   2   2   8     4479.14     4265.81     34.03 o
   3   2   8      530.98      564.88     12.15 o
   4   2   8        0.37       10.44      9.46 o
   5   2   8       23.32       24.17      8.57 o
   6   2   8      281.24      301.34     12.15 o
   7   2   8      265.04      296.97     17.21 o
   8   2   8      108.60       91.59     17.21 o
   9   2   8        5.60      -39.95     39.95 o
   1   3   8     2093.92     2010.24     24.87 o
   2   3   8      409.57      405.34      8.86 o
   3   3   8      164.04      163.24      6.75 o
   4   3   8      588.82      596.14     19.76 o
   5   3   8      503.45      482.94     11.49 o
   6   3   8      184.27      198.21     11.81 o
   7   3   8      396.77      383.67     18.59 o
   8   3   8       30.05       21.96     17.20 o
   9   3   8        9.34        6.61     38.99 o
   0   4   8       28.07       53.07      7.22 o
   1   4   8     2177.50     2350.61     28.78 o
   2   4   8     1284.70     1352.21     25.07 o
   3   4   8      716.40      685.33     32.07 o
   4   4   8      716.70      666.33     38.55 o
   5   4   8      240.38      235.83     11.01 o
   6   4   8      351.93      351.42     18.19 o
   7   4   8       11.67       37.52     16.18 o
   8   4   8       13.67      -14.73     38.40 o
   9   4   8        0.00       22.99     17.95 o
   1   5   8      312.29      270.26      7.49 o
   2   5   8      604.68      626.86     13.56 o
   3   5   8     1298.90     1235.96     35.92 o
   4   5   8      152.32      149.25     10.91 o
   5   5   8      431.00      390.09     12.60 o
   6   5   8      205.22      257.75     17.48 o
   7   5   8      361.95      373.25     19.96 o
   8   5   8        8.17       -3.07     37.75 o
   9   5   8       14.10      -43.60     43.60 o
   0   6   8       77.02       85.71      7.34 o
   1   6   8     1161.33     1123.42     35.77 o
   2   6   8       15.99      -13.97     20.23 o
   3   6   8      193.67      193.50      9.88 o
   4   6   8        1.25      -14.02     22.31 o
   5   6   8      469.11      475.24     13.80 o
   6   6   8      159.87      178.66     16.91 o
   7   6   8        9.85      -16.94     37.87 o
   8   6   8        3.06       21.62     18.29 o
   1   7   8      101.92       98.07      9.26 o
   2   7   8       78.04       89.22     14.62 o
   3   7   8        1.24      -15.75     22.75 o
   4   7   8       12.88       24.51     14.12 o
   5   7   8       74.12       84.93     11.64 o
   6   7   8       30.53       39.10     16.79 o
   7   7   8        5.28      -21.04     39.07 o
   8   7   8        5.57      -42.38     42.38 o
   0   8   8      186.47      200.84     17.15 o
   1   8   8      263.43      284.21     11.49 o
   2   8   8       11.87       23.41     24.57 o
   3   8   8       14.35      -25.69     25.69 o
   4   8   8      661.90      687.21     24.28 o
   5   8   8        5.81       10.02     25.43 o
   6   8   8       29.00       24.96     17.58 o
   7   8   8        3.31       20.26     18.33 o
   8   8   8        2.75       -1.82     40.39 o
   1   9   8      259.34      256.89     12.85 o
   2   9   8      216.40      234.27     17.48 o
   3   9   8      238.79      255.02     12.58 o
   4   9   8      207.07      219.65     27.11 o
   5   9   8        0.40       -5.74     26.31 o
   6   9   8        0.03      -39.65     39.65 o
   7   9   8        3.24       20.62     18.93 o
   0  10   8       57.93       58.00     31.49 o
   1  10   8      103.44      101.83     22.36 o
   2  10   8       39.87       47.01     40.73 o
   3  10   8        9.59        2.03     32.60 o
   4  10   8        8.29        9.88     16.26 o
   5  10   8        1.31        0.52     12.71 o
   6  10   8        2.63       16.88     19.17 o
   1  11   8      150.36      157.28     13.30 o
   2  11   8       15.42       27.38     12.66 o
   3  11   8       20.55       -1.62     28.06 o
   4  11   8       10.60      -43.50     43.50 o
   5  11   8       28.55       16.99     42.57 o
   0  12   8      112.49       96.82     15.93 o
   1  12   8        1.89        5.80     16.76 o
   2  12   8       39.39       49.54     19.41 o
   3  12   8        4.73       11.64     18.97 o
   4  12   8       28.20       19.14     42.58 o
   1  13   8        9.12       15.31     19.76 o
   2  13   8        2.70       32.35     19.07 o
   1   1   9      170.65      184.84      5.54 o
   2   1   9     1787.28     1750.95     23.22 o
   3   1   9       98.14      109.18     12.64 o
   4   1   9      876.64      861.49     17.61 o
   5   1   9      226.35      210.92     11.03 o
   6   1   9      132.61      119.18     10.79 o
   7   1   9       28.93        0.71     15.36 o
   8   1   9        3.34      -35.41     35.41 o
   9   1   9        5.92        1.61     37.14 o
   0   2   9     2266.50     1996.83     23.48 o
   1   2   9      700.33      765.44     14.42 o
   2   2   9       25.95       16.05      5.15 o
   3   2   9      143.50      145.92      6.43 o
   4   2   9       90.75       94.39      6.91 o
   5   2   9      876.07      899.74     18.72 o
   6   2   9        3.70        4.94     21.03 o
   7   2   9      213.07      199.16     17.18 o
   8   2   9      240.97      245.99     18.91 o
   9   2   9        1.30        8.18     40.63 o
   1   3   9     2485.82     2327.19     28.98 o
   2   3   9      145.75      166.29      6.00 o
   3   3   9       11.00       22.02     11.77 o
   4   3   9      113.04       80.20     10.55 o
   5   3   9        0.11      -13.30     24.80 o
   6   3   9      214.44      266.73     16.99 o
   7   3   9       18.83       19.75     15.06 o
   8   3   9        1.14       23.76     16.75 o
   9   3   9       92.16       63.38     19.87 o
   0   4   9     4575.03     4571.05     38.63 o
   1   4   9     2876.71     2935.37     32.21 o
   2   4   9        3.55      -10.00     28.31 o
   3   4   9      274.15      272.71      8.03 o
   4   4   9       33.79       -8.82     19.30 o
   5   4   9      193.42      174.73     16.10 o
   6   4   9        3.43       22.90     16.09 o
   7   4   9      341.85      314.20     19.60 o
   8   4   9        8.61        8.94     17.45 o
   9   4   9       15.58       37.22     18.58 o
   1   5   9      104.86      102.24      6.97 o
   2   5   9        4.51        4.50      8.59 o
   3   5   9      161.58      173.84     12.29 o
   4   5   9      163.79      171.32     10.20 o
   5   5   9      141.01      139.93     11.39 o
   6   5   9      228.11      223.90     17.32 o
   7   5   9      204.79      206.71     18.85 o
   8   5   9       52.84       40.61     18.38 o
   9   5   9        1.05       -7.13     43.29 o
   0   6   9      177.56      201.96      8.09 o
   1   6   9       73.11       66.64      7.96 o
   2   6   9      913.74      945.12     19.29 o
   3   6   9       66.14       68.23      9.63 o
   4   6   9      533.36      526.09     17.36 o
   5   6   9      245.32      240.10     12.78 o
   6   6   9        3.59      100.01     16.16 o
   7   6   9       68.31       11.41     38.49 o
   8   6   9        0.00       53.92     17.91 o
   1   7   9      137.04      135.15     22.14 o
   2   7   9       33.15       33.09      9.60 o
   3   7   9       10.75      -13.49     13.49 o
   4   7   9       57.75       66.28     11.47 o
   5   7   9       99.17       82.76     11.47 o
   6   7   9       71.05       62.37     17.25 o
   7   7   9       43.07       19.19     18.20 o
   8   7   9       50.30       50.59     19.60 o
   0   8   9        3.21       12.81     10.30 o
   1   8   9       71.83       53.97     11.42 o
   2   8   9      112.68      102.17     11.48 o
   3   8   9       89.31       83.55     11.75 o
   4   8   9       28.25       38.40     20.41 o
   5   8   9       11.26        0.16     18.27 o
   6   8   9       70.46       72.25     18.33 o
   7   8   9       10.96       27.86     17.94 o
   1   9   9      207.33      227.32     12.54 o
   2   9   9       85.96      101.81     11.97 o
   3   9   9       13.31      -19.35     43.83 o
   4   9   9       22.38      -19.09     26.77 o
   5   9   9       21.15       40.54     12.09 o
   6   9   9        0.25       15.72     18.03 o
   7   9   9        1.00      -42.49     42.49 o
   0  10   9      457.30      496.84     14.10 o
   1  10   9       13.53       -9.79     31.08 o
   2  10   9       91.88      107.99     12.36 o
   3  10   9       81.48       94.27     13.38 o
   4  10   9        0.01      -13.70     27.61 o
   5  10   9       14.96       20.41     21.02 o
   6  10   9        3.62       28.88     18.96 o
   1  11   9        4.13      -21.25     31.13 o
   2  11   9       31.80       24.79     16.21 o
   3  11   9       87.40       57.74     13.84 o
   4  11   9       10.21       17.44     18.63 o
   5  11   9       12.61      -37.70     41.20 o
   0  12   9      117.82      121.75     14.08 o
   1  12   9        6.66       16.27     39.91 o
   2  12   9        1.02      -41.43     41.43 o
   3  12   9       22.05       14.97     41.24 o
   4  12   9        2.01      -19.73     19.73 o
   1  13   9        1.83       16.97     19.82 o
   2  13   9        9.83      -37.21     45.21 o
   0   0  10     9129.28     9316.75     44.69 o
   1   0  10     1264.77     1249.50     19.79 o
   2   0  10     2835.08     2848.78     28.80 o
   3   0  10     1571.09     1535.65     25.03 o
   4   0  10      854.25      829.32     17.04 o
   5   0  10      114.22      121.18      9.57 o
   6   0  10      451.28      415.15     12.32 o
   7   0  10        8.72      -17.81     33.36 o
   8   0  10       81.47       69.27     17.06 o
   9   0  10        5.88       19.52     17.67 o
   1   1  10      294.08      286.30      6.21 o
   2   1  10      206.68      235.96      6.00 o
   3   1  10       34.83       17.38     19.75 o
   4   1  10      545.79      625.74     13.69 o
   5   1  10       14.75      -19.97     19.97 o
   6   1  10        5.16        6.17     20.04 o
   7   1  10       26.51       44.44     15.18 o
   8   1  10        2.93      -17.03     17.03 o
   9   1  10        0.02      -13.07     37.04 o
   0   2  10     1861.90     1801.93     23.13 o
   1   2  10      932.19      854.65     17.74 o
   2   2  10      476.68      450.07      9.61 o
   3   2  10       78.19       64.94     10.35 o
   4   2  10        5.62      -13.57     15.45 o
   5   2  10       59.99       48.71     23.30 o
   6   2  10      416.67      391.47     13.01 o
   7   2  10      257.89      257.94     17.99 o
   8   2  10        2.32      -19.93     35.16 o
   9   2  10       49.73       82.64     18.75 o
   1   3  10     1608.85     1643.39     24.09 o
   2   3  10     1803.88     1633.71     25.69 o
   3   3  10       66.45       59.46      6.51 o
   4   3  10        7.11       16.79      9.66 o
   5   3  10        3.12       -0.28     12.38 o
   6   3  10        0.16       -3.23     34.79 o
   7   3  10       80.59       83.21     16.54 o
   8   3  10       15.18      -16.05     36.47 o
   9   3  10        3.55      -43.97     43.97 o
   0   4  10    18637.86    20260.10     80.84 o
   1   4  10        4.51       -4.36     14.19 o
   2   4  10      909.14      997.84     35.11 o
   3   4  10        3.15       -9.40     16.18 o
   4   4  10     1107.81     1068.27     21.73 o
   5   4  10      677.01      612.34     14.25 o
   6   4  10     1586.96     1613.66     51.24 o
   7   4  10       12.42       25.96     16.17 o
   8   4  10        7.85      -10.56     37.64 o
   9   4  10        5.09       14.90     18.81 o
   1   5  10      518.42      539.76     11.24 o
   2   5  10      327.63      362.39     12.81 o
   3   5  10      650.05      630.34     13.94 o
   4   5  10      108.61      118.24     20.90 o
   5   5  10      127.35      146.81     11.65 o
   6   5  10      144.42      144.82     16.95 o
   7   5  10       48.82      -38.14     38.14 o
   8   5  10        1.59      -40.70     40.70 o
   9   5  10       44.79       64.47     19.70 o
   0   6  10      442.31      431.69     12.70 o
   1   6  10      179.93      190.92      8.73 o
   2   6  10      369.64      389.72     10.34 o
   3   6  10      169.73      138.35     18.61 o
   4   6  10      169.09      167.36     11.52 o
   5   6  10        8.61      -26.35     26.35 o
   6   6  10       14.97       40.64     16.07 o
   7   6  10       43.51      -38.99     39.31 o
   8   6  10        2.13      -18.29     40.55 o
   1   7  10       75.86        6.60     22.02 o
   2   7  10      158.20      156.35     10.49 o
   3   7  10        0.46       -2.50     13.69 o
   4   7  10      171.78      187.07     17.62 o
   5   7  10        7.68       32.16     23.10 o
   6   7  10       32.17       47.98     16.57 o
   7   7  10       27.38       37.83     17.51 o
   8   7  10       16.58      -41.75     41.75 o
   0   8  10     1112.11     1069.14     22.03 o
   1   8  10       48.89       51.82     11.84 o
   2   8  10      429.38      436.25     13.18 o
   3   8  10      107.28      115.50     11.91 o
   4   8  10       59.57       52.94     11.31 o
   5   8  10       26.71       17.28     24.28 o
   6   8  10        7.50       36.25     17.06 o
   7   8  10        0.16      -13.30     39.63 o
   1   9  10       74.24       73.47     12.08 o
   2   9  10      113.10      114.81     16.32 o
   3   9  10       57.47       65.40     15.78 o
   4   9  10       35.60       45.13     12.16 o
   5   9  10        1.25      -22.68     26.65 o
   6   9  10       13.09       26.68     18.03 o
   7   9  10       30.52       64.90     19.26 o
   0  10  10       31.27       40.89     13.11 o
   1  10  10      113.63      127.45     12.49 o
   2  10  10       84.16       95.48     16.71 o
   3  10  10       91.70       73.34     12.84 o
   4  10  10       16.25       49.59     12.43 o
   5  10  10        8.46      -25.37     38.52 o
   6  10  10       23.60       -3.49     42.24 o
   1  11  10        3.19      -18.44     26.86 o
   2  11  10        8.16      -13.54     27.30 o
   3  11  10        2.50      -28.86     28.86 o
   4  11  10        5.88       -8.07     39.94 o
   5  11  10        0.00      -42.29     42.29 o
   0  12  10       78.31       66.70     19.88 o
   1  12  10        2.14       -3.21     42.22 o
   2  12  10       10.23       14.67     41.41 o
   3  12  10        8.51       -3.36     39.21 o
   4  12  10        0.63       -6.07     19.71 o
   1  13  10       11.55       -6.47     19.75 o
   2  13  10       17.56       25.33     20.29 o
   1   1  11      808.11      788.62     15.55 o
   2   1  11      332.71      306.71      6.65 o
   3   1  11       42.71       54.70      6.13 o
   4   1  11      299.81      386.39      8.50 o
   5   1  11       38.08       36.51     10.21 o
   6   1  11       39.37       31.77     21.11 o
   7   1  11       45.81      -27.95     34.73 o
   8   1  11        3.84      -35.55     37.97 o
   9   1  11        0.05       -1.66     41.11 o
   0   2  11     1848.49     1690.46     23.60 o
   1   2  11       52.46       50.61      5.35 o
   2   2  11     2991.72     3207.26     33.33 o
   3   2  11      921.71      913.62     19.47 o
   4   2  11        0.26       -9.86      9.86 o
   5   2  11       10.20       -7.20     21.10 o
   6   2  11     1232.55     1218.24     25.52 o
   7   2  11       34.14      -33.16     33.16 o
   8   2  11        0.84       75.15     16.24 o
   9   2  11       33.82      -11.73     41.23 o
   1   3  11      138.93      151.03      6.12 o
   2   3  11      110.79      103.47      6.39 o
   3   3  11        1.29        9.96     13.03 o
   4   3  11        2.83        1.97     10.25 o
   5   3  11      523.67      475.47     12.18 o
   6   3  11       79.45        4.40     37.77 o
   7   3  11        1.24      -26.72     35.06 o
   8   3  11       61.94       25.66     17.57 o
   9   3  11       43.53       78.47     19.03 o
   0   4  11      772.28      884.84     26.01 o
   1   4  11     2370.54     2555.76     32.06 o
   2   4  11       68.11       60.53     10.35 o
   3   4  11       21.70       18.17     15.24 o
   4   4  11      117.74      121.85      9.64 o
   5   4  11       59.41       60.39     10.55 o
   6   4  11      363.23      327.37     18.86 o
   7   4  11       90.09       91.55     17.07 o
   8   4  11        0.03      -25.97     36.88 o
   9   4  11        0.35      -41.95     41.95 o
   1   5  11     1639.38     1701.68     30.30 o
   2   5  11       20.40       -5.18     17.12 o
   3   5  11       10.02        6.59     11.27 o
   4   5  11        1.76        1.84     40.52 o
   5   5  11      174.91      196.40     11.91 o
   6   5  11      160.18      162.66     16.36 o
   7   5  11      193.70      221.66     18.23 o
   8   5  11        1.89       20.98     18.09 o
   9   5  11        5.36        7.29     42.51 o
   0   6  11       64.62       54.06      8.17 o
   1   6  11       29.88       47.27     39.05 o
   2   6  11       22.97       37.28     14.23 o
   3   6  11       98.78       92.92     10.37 o
   4   6  11     1334.91     1264.43     26.94 o
   5   6  11      127.56       97.73     11.85 o
   6   6  11        7.79       12.93     34.36 o
   7   6  11       92.32       88.45     18.26 o
   8   6  11       41.91       30.63     18.67 o
   1   7  11        0.39       -3.33     21.15 o
   2   7  11        4.97        7.84     28.07 o
   3   7  11      166.36      173.04     15.26 o
   4   7  11       33.42       32.79     38.48 o
   5   7  11       86.81       90.55     23.06 o
   6   7  11      160.65      165.06     18.48 o
   7   7  11       91.70       85.93     19.06 o
   8   7  11        7.42      -31.90     42.09 o
   0   8  11       14.03       21.93     28.60 o
   1   8  11       56.82       34.16     18.06 o
   2   8  11       67.42       66.37     11.69 o
   3   8  11       46.53       83.78     19.28 o
   4   8  11        2.52      -37.57     37.57 o
   5   8  11       98.34      118.16     12.45 o
   6   8  11        0.34      -17.74     17.74 o
   7   8  11        0.45      -40.62     40.62 o
   1   9  11       14.09       -2.48     25.47 o
   2   9  11        3.23       23.43     10.89 o
   3   9  11       13.86      -13.74     24.74 o
   4   9  11        9.62        7.46     25.43 o
   5   9  11       14.47       14.44     15.99 o
   6   9  11        5.89       -1.62     41.29 o
   7   9  11        9.75      -19.80     43.69 o
   0  10  11      219.70      236.21     13.39 o
   1  10  11        5.81        2.66     25.22 o
   2  10  11       37.22       38.77     12.15 o
   3  10  11       43.22       63.79     12.55 o
   4  10  11      113.55      110.28     13.76 o
   5  10  11        8.90      -27.28     40.70 o
   6  10  11        2.08      -43.79     43.79 o
   1  11  11        9.17      -28.37     28.37 o
   2  11  11        1.08      -31.07     31.07 o
   3  11  11       14.17        4.48     47.11 o
   4  11  11       20.03      -41.82     41.82 o
   5  11  11        0.23      -20.99     43.49 o
   0  12  11        0.05       11.26     40.21 o
   1  12  11        1.42        3.48     18.30 o
   2  12  11        2.77      -27.89     41.41 o
   3  12  11        0.26      -12.40     18.95 o
   4  12  11        9.22      -43.09     43.09 o
   1  13  11       16.87       20.78     19.87 o
   0   0  12     9858.29     9320.54     66.97 o
   1   0  12      115.10      104.55      5.50 o
   2   0  12     4139.84     3816.84     35.23 o
   3   0  12       17.27       49.07      6.13 o
   4   0  12      507.81      541.10     11.27 o
   5   0  12      736.20      862.50     18.48 o
   6   0  12      228.16      236.26     15.61 o
   7   0  12       32.99       20.42     15.02 o
   8   0  12        8.72      -11.50     37.03 o
   9   0  12        0.16      -23.40     40.87 o
   1   1  12     1642.65     1627.03     23.43 o
   2   1  12      491.97      486.43      9.89 o
   3   1  12      692.90      714.34     15.38 o
   4   1  12       83.95       97.51      7.84 o
   5   1  12      148.98      162.61      9.92 o
   6   1  12       33.01       48.05     19.89 o
   7   1  12       85.00       85.14     15.36 o
   8   1  12       10.22        4.33     16.63 o
   9   1  12        1.36        6.71     37.60 o
   0   2  12        7.13       18.99      5.19 o
   1   2  12    13422.77    13934.55     63.54 o
   2   2  12        5.59       -7.36     13.52 o
   3   2  12     1312.67     1267.57     29.03 o
   4   2  12      126.17      117.65      8.24 o
   5   2  12      219.60      225.55     10.49 o
   6   2  12      320.28      301.13     20.75 o
   7   2  12        5.55      -35.56     35.56 o
   8   2  12       22.96       42.38     16.77 o
   9   2  12        2.22        3.64     18.76 o
   1   3  12      611.00      615.20     13.01 o
   2   3  12     1261.96     1344.67     36.86 o
   3   3  12      927.21      937.40     19.04 o
   4   3  12      398.61      396.53     10.21 o
   5   3  12      127.08      130.64     14.85 o
   6   3  12       10.54       13.47     15.57 o
   7   3  12      141.45       98.77     17.60 o
   8   3  12        4.83        2.89     17.06 o
   9   3  12        4.76       21.92     18.36 o
   0   4  12     3019.86     2713.78     33.76 o
   1   4  12     1610.33     1546.91     27.61 o
   2   4  12      593.23      583.32     12.93 o
   3   4  12      562.13      570.72     12.44 o
   4   4  12       79.86       95.39      9.61 o
   5   4  12      178.66      153.89     11.41 o
   6   4  12      104.32      114.85     16.70 o
   7   4  12      174.72      146.37     18.26 o
   8   4  12       40.93       52.44     18.26 o
   9   4  12        1.91      -16.43     18.97 o
   1   5  12      215.47      240.12     10.46 o
   2   5  12        2.44      -17.34     17.34 o
   3   5  12      286.49      279.11     17.77 o
   4   5  12        0.08        4.36     12.83 o
   5   5  12       53.68       51.34     11.33 o
   6   5  12       63.64       91.25     15.78 o
   7   5  12       13.96       20.52     16.63 o
   8   5  12       72.34       62.38     19.26 o
   0   6  12     1052.65      994.66     36.06 o
   1   6  12      686.31      674.94     14.15 o
   2   6  12       21.20       31.37      9.16 o
   3   6  12      883.00      916.86     19.73 o
   4   6  12       80.35       72.87     11.40 o
   5   6  12      340.41      346.11     13.35 o
   6   6  12        2.61      -10.52     34.79 o
   7   6  12       87.02      104.70     18.36 o
   8   6  12        0.27      -11.92     39.54 o
   1   7  12     1013.95      950.11     19.97 o
   2   7  12       21.51       21.52     17.69 o
   3   7  12       90.75       47.95     54.44 o
   4   7  12       51.02       42.28     11.75 o
   5   7  12      390.38      341.32     24.05 o
   6   7  12        0.28       -4.22     34.55 o
   7   7  12       24.62       46.24     18.66 o
   8   7  12       15.99      -41.25     41.95 o
   0   8  12      455.17      398.46     13.30 o
   1   8  12       68.26       52.38     24.28 o
   2   8  12       49.39       66.60     11.71 o
   3   8  12      272.69      271.08     12.84 o
   4   8  12      119.80       98.96     12.11 o
   5   8  12        3.29       23.52     14.84 o
   6   8  12       13.68       12.96     18.04 o
   7   8  12       72.27      108.42     19.35 o
   1   9  12      130.29       91.39     12.03 o
   2   9  12       30.42       13.87     14.48 o
   3   9  12       20.99       31.43     14.76 o
   4   9  12        6.25      -14.59     67.25 o
   5   9  12        4.48      -11.82     27.45 o
   6   9  12        1.64        6.66     18.21 o
   7   9  12        0.11      -41.89     43.29 o
   0  10  12      425.40      433.86     14.72 o
   1  10  12        0.00       -1.31     14.41 o
   2  10  12       32.39       42.34     24.94 o
   3  10  12       18.12      -14.74     27.45 o
   4  10  12       12.04       22.85     16.07 o
   5  10  12        6.85       10.11     18.72 o
   6  10  12        6.44        8.93     44.13 o
   1  11  12        5.33      -16.68     27.72 o
   2  11  12       18.23        8.16     39.18 o
   3  11  12        0.08       -9.39     40.03 o
   4  11  12        5.15        4.96     39.82 o
   5  11  12       23.37        8.86     40.89 o
   0  12  12        6.51      -41.86     41.86 o
   1  12  12       18.93      -23.01     40.99 o
   2  12  12        0.29      -41.02     41.02 o
   3  12  12        2.94       -7.39     19.53 o
   1  13  12        0.64      -12.72     44.92 o
   1   1  13     2899.85     2983.28     51.96 o
   2   1  13     1964.58     1883.81     27.90 o
   3   1  13        0.00       14.24      8.55 o
   4   1  13       22.12       18.10      7.81 o
   5   1  13        1.14        3.29     21.33 o
   6   1  13        0.54       21.77     10.69 o
   7   1  13       38.12       35.41     16.01 o
   8   1  13        0.21       10.06     16.83 o
   9   1  13        0.53      -42.02     42.02 o
   0   2  13      381.33      483.39     10.05 o
   1   2  13        3.45       18.10     10.81 o
   2   2  13     1188.87     1238.20     28.84 o
   3   2  13     1213.22     1276.86     26.26 o
   4   2  13      103.91      106.32      8.59 o
   5   2  13       98.27      113.42     10.69 o
   6   2  13      615.99      607.03     14.29 o
   7   2  13        1.91       -2.47     15.67 o
   8   2  13       34.05       44.65     18.21 o
   9   2  13        1.13       20.31     18.50 o
   1   3  13       67.59       50.36     10.43 o
   2   3  13      518.02      558.22     20.98 o
   3   3  13       16.79        0.74      7.37 o
   4   3  13        2.08       17.51     18.17 o
   5   3  13       15.28       11.26     14.56 o
   6   3  13        3.51      -13.77     35.45 o
   7   3  13        9.15      -23.73     33.41 o
   8   3  13        6.59        6.09     38.18 o
   9   3  13        9.00       -1.51     19.06 o
   0   4  13      816.64      822.84     18.21 o
   1   4  13      345.27      354.27      8.01 o
   2   4  13       11.99        1.49      8.87 o
   3   4  13      555.12      475.32     10.94 o
   4   4  13       15.38       11.02     21.12 o
   5   4  13      827.96      847.50     27.86 o
   6   4  13        1.56       -8.39     33.60 o
   7   4  13       57.93       73.59     17.47 o
   8   4  13        0.09        3.14     37.60 o
   9   4  13       40.96       63.12     20.15 o
   1   5  13      128.17      133.50      8.19 o
   2   5  13       30.71       35.80     15.17 o
   3   5  13       97.18       92.76      9.73 o
   4   5  13       24.46       25.26     10.30 o
   5   5  13       19.18       47.14     27.87 o
   6   5  13       21.47       22.49     16.43 o
   7   5  13      249.48      244.54     19.23 o
   8   5  13        0.62      -23.09     37.40 o
   0   6  13     1427.92     1500.66     51.67 o
   1   6  13       39.15       38.59      9.10 o
   2   6  13       56.30       68.88      9.66 o
   3   6  13       49.20       50.91     30.48 o
   4   6  13      351.58      360.02     12.85 o
   5   6  13      952.57      923.16     19.54 o
   6   6  13        0.02       14.73     34.38 o
   7   6  13       10.75       -6.03     36.82 o
   8   6  13        0.71       -1.73     39.18 o
   1   7  13        3.21       10.98     22.81 o
   2   7  13        0.06       -4.23     23.64 o
   3   7  13      119.46      108.52     11.65 o
   4   7  13       63.47       60.07     11.76 o
   5   7  13       48.46       61.07     12.11 o
   6   7  13        4.80       34.04     16.95 o
   7   7  13       32.93        9.73     39.53 o
   8   7  13       14.85      -14.40     19.90 o
   0   8  13      310.23      308.73     13.02 o
   1   8  13      145.75      151.17     11.98 o
   2   8  13       78.31       83.78     11.87 o
   3   8  13      143.83      154.47     11.83 o
   4   8  13       25.23       27.02     11.49 o
   5   8  13       14.75        6.49     25.17 o
   6   8  13       35.43       39.82     17.97 o
   7   8  13        5.22      -20.72     42.09 o
   1   9  13      352.61      363.04     12.86 o
   2   9  13        5.92       23.96     11.45 o
   3   9  13       42.85       22.21     30.48 o
   4   9  13        6.34       -3.37     21.92 o
   5   9  13       10.03        8.72     37.05 o
   6   9  13        0.36       -6.64     39.51 o
   0  10  13      142.01      157.75     12.89 o
   1  10  13        9.21      -11.27     25.86 o
   2  10  13       11.52       11.03     26.53 o
   3  10  13       29.13       26.12     16.35 o
   4  10  13       47.12       44.53     13.16 o
   5  10  13        7.56        8.25     38.95 o
   6  10  13        2.81      -12.67     42.70 o
   1  11  13        0.65      -14.75     26.63 o
   2  11  13        4.61      -28.74     28.74 o
   3  11  13       11.62       31.68     18.42 o
   4  11  13        1.01       36.69     18.17 o
   5  11  13        0.10        3.59     41.54 o
   0  12  13        0.19       -0.35     18.87 o
   1  12  13        0.33      -28.34     41.48 o
   2  12  13        0.60       11.96     18.75 o
   3  12  13        7.58      -20.98     42.82 o
   0   0  14      436.76      466.07      9.65 o
   1   0  14       78.86       82.51      5.82 o
   2   0  14     3099.07     3300.40     35.82 o
   3   0  14      481.64      532.04     12.83 o
   4   0  14        0.78       24.08     19.11 o
   5   0  14     1065.93     1021.30     43.48 o
   6   0  14     1268.67     1250.48     31.21 o
   7   0  14        0.57       14.27     15.59 o
   8   0  14        1.88      -17.83     37.30 o
   9   0  14       21.07      -15.49     41.20 o
   1   1  14       24.81       19.45      5.57 o
   2   1  14      399.51      439.23     24.98 o
   3   1  14     1147.71     1198.40     35.04 o
   4   1  14        0.38       -2.64     23.37 o
   5   1  14       21.81       27.43      9.86 o
   6   1  14       47.80       49.35     38.51 o
   7   1  14      112.02       95.50     16.67 o
   8   1  14       23.44       20.79     17.43 o
   9   1  14        0.21       17.28     39.63 o
   0   2  14      992.31     1175.10     31.01 o
   1   2  14      553.96      611.54     11.87 o
   2   2  14      270.01      290.16      7.58 o
   3   2  14      317.77      355.84     14.32 o
   4   2  14       28.05       28.06     10.45 o
   5   2  14       40.00       34.49     10.16 o
   6   2  14       71.38       64.96     11.60 o
   7   2  14       26.65       68.45     16.04 o
   8   2  14        1.42        9.08     35.95 o
   9   2  14       71.82       80.20     19.47 o
   1   3  14     3868.06     3980.99     53.19 o
   2   3  14      197.00      206.62      7.59 o
   3   3  14       66.55       66.95     11.97 o
   4   3  14      203.13      207.86     10.09 o
   5   3  14      233.70      217.56     11.46 o
   6   3  14        0.46      -36.81     36.81 o
   7   3  14       14.56      -36.26     36.26 o
   8   3  14       35.06        7.74     41.87 o
   9   3  14       23.77        3.57     41.98 o
   0   4  14      929.09      956.38     19.87 o
   1   4  14        7.72        7.08     15.48 o
   2   4  14      275.66      305.18      9.09 o
   3   4  14      498.99      506.68     19.41 o
   4   4  14       59.35       64.98      9.93 o
   5   4  14      106.53      120.88     11.28 o
   6   4  14      759.56      782.93     22.25 o
   7   4  14       73.26       71.11     17.38 o
   8   4  14       33.70        9.67     40.46 o
   9   4  14       58.60       76.95     21.78 o
   1   5  14       51.74       39.49     26.20 o
   2   5  14       21.40       24.77      8.56 o
   3   5  14       58.49       59.36      9.87 o
   4   5  14      344.19      309.80     11.89 o
   5   5  14      435.59      448.16     13.68 o
   6   5  14       85.33       82.19     16.79 o
   7   5  14        0.89      -27.69     39.41 o
   8   5  14       41.87       -1.67     42.00 o
   0   6  14     1553.02     1617.27     55.49 o
   1   6  14       80.83       95.55      9.51 o
   2   6  14      219.47      243.79     16.84 o
   3   6  14        5.90       -1.94     23.29 o
   4   6  14      179.21      173.33     14.34 o
   5   6  14        1.42      -18.20     24.60 o
   6   6  14       30.45        4.10     17.45 o
   7   6  14        1.88      -40.21     40.21 o
   8   6  14        0.63      -14.01     42.18 o
   1   7  14      183.87      194.67     11.13 o
   2   7  14       15.70       -4.47     26.84 o
   3   7  14       82.10       81.07     14.52 o
   4   7  14      154.98      155.46     14.65 o
   5   7  14        0.29      -22.97     25.47 o
   6   7  14       20.02       39.35     17.61 o
   7   7  14        1.69       19.78     18.24 o
   0   8  14     1098.86     1059.86     22.19 o
   1   8  14       13.53       12.36     38.43 o
   2   8  14       83.81       98.32     11.91 o
   3   8  14       81.59       79.76     11.48 o
   4   8  14      154.04      144.47     12.23 o
   5   8  14        0.08       -4.15     15.51 o
   6   8  14       76.05      107.76     18.76 o
   7   8  14       67.26       17.53     44.13 o
   1   9  14        0.30      -10.29     24.90 o
   2   9  14       32.14       44.05     28.96 o
   3   9  14        0.00       -2.46     27.37 o
   4   9  14        3.96      -27.15     27.15 o
   5   9  14        0.00       16.13     24.06 o
   6   9  14        0.73      -11.93     18.31 o
   0  10  14       27.51        8.40     33.00 o
   1  10  14       33.10       26.21     11.94 o
   2  10  14        6.12      -17.65     26.44 o
   3  10  14       16.55        0.27     16.34 o
   4  10  14        5.15      -20.27     28.82 o
   5  10  14        8.43      -42.63     42.63 o
   1  11  14       39.13       40.02     13.10 o
   2  11  14        4.47        7.32     16.84 o
   3  11  14        1.22      -39.91     39.91 o
   4  11  14        0.08      -40.91     41.55 o
   0  12  14       56.36       39.26     19.85 o
   1  12  14        1.32      -28.77     39.14 o
   2  12  14        0.00        0.00     41.24 o
   3  12  14        0.01      -46.22     46.22 o
   1   1  15      228.72      241.10      7.16 o
   2   1  15     1219.14     1238.29     25.65 o
   3   1  15      882.73      840.21     34.65 o
   4   1  15      158.14      143.13      9.43 o
   5   1  15      117.86      111.14     10.57 o
   6   1  15       24.75        7.69     14.59 o
   7   1  15      247.61      242.68     18.51 o
   8   1  15       10.39      -22.81     38.62 o
   9   1  15        0.23       -7.02     40.87 o
   0   2  15     1392.26     1447.48     26.07 o
   1   2  15      129.08       97.22      6.56 o
   2   2  15      637.34      670.17     14.14 o
   3   2  15       17.00       20.17     17.59 o
   4   2  15       24.50       20.07     11.55 o
   5   2  15       30.32       16.56     24.37 o
   6   2  15        2.09      -20.48     25.07 o
   7   2  15       75.69       75.98     16.61 o
   8   2  15        5.33      -15.42     37.45 o
   9   2  15        0.01       12.43     40.16 o
   1   3  15     1242.10     1325.26     30.33 o
   2   3  15      371.16      381.18      9.01 o
   3   3  15      247.74      277.89      9.50 o
   4   3  15        7.42        4.12     20.84 o
   5   3  15       54.92       71.87     12.54 o
   6   3  15        3.25       -3.61     33.45 o
   7   3  15       76.33       94.76     16.92 o
   8   3  15       42.70      -31.81     40.99 o
   9   3  15        4.01       -9.06     42.12 o
   0   4  15        5.04       11.49      8.88 o
   1   4  15     2489.75     2720.83     56.38 o
   2   4  15      319.90      306.02      9.53 o
   3   4  15        3.14       -7.05     20.94 o
   4   4  15      198.36      195.32     11.08 o
   5   4  15      475.53      487.86     20.69 o
   6   4  15      110.26      124.04     17.18 o
   7   4  15       92.55      125.91     17.51 o
   8   4  15        8.23      -31.16     37.00 o
   1   5  15      197.53      195.80      9.47 o
   2   5  15       58.33       46.48     11.80 o
   3   5  15        2.87        3.02     22.25 o
   4   5  15        6.53      -24.08     24.08 o
   5   5  15      296.34      296.87     12.74 o
   6   5  15      252.79      248.42     18.55 o
   7   5  15        4.85      -39.73     39.73 o
   8   5  15        1.98      -41.39     41.39 o
   0   6  15        0.92      -13.27     21.40 o
   1   6  15        3.85        1.37     12.07 o
   2   6  15        1.32      -15.79     30.21 o
   3   6  15       13.87       14.33     10.62 o
   4   6  15     1070.69     1019.61     22.18 o
   5   6  15      143.49      135.48     12.44 o
   6   6  15        2.42      -16.73     37.10 o
   7   6  15        0.09        6.25     37.82 o
   8   6  15       15.37       28.21     18.85 o
   1   7  15      228.83      223.36     14.80 o
   2   7  15      155.50      156.70     18.82 o
   3   7  15      472.44      429.60     15.16 o
   4   7  15        0.07       -5.22     32.11 o
   5   7  15        4.96        4.63     25.41 o
   6   7  15      122.40      121.60     19.16 o
   7   7  15        7.72      -44.54     44.54 o
   0   8  15      229.67      233.76     12.93 o
   1   8  15      193.77      192.07     12.21 o
   2   8  15       40.93       65.30     21.27 o
   3   8  15       12.43       14.65     38.39 o
   4   8  15       40.63       20.08     15.25 o
   5   8  15       25.50        6.56     41.33 o
   6   8  15        1.90      -17.57     39.15 o
   7   8  15       32.19       35.10     20.40 o
   1   9  15       38.63       39.65     25.24 o
   2   9  15       27.07       48.55     11.49 o
   3   9  15        0.00      -15.46     15.46 o
   4   9  15        0.09        5.27     27.12 o
   5   9  15       62.61       45.82     18.43 o
   6   9  15        0.07       -8.57     38.76 o
   0  10  15        6.82       12.29     17.37 o
   1  10  15       38.86       49.65     19.04 o
   2  10  15       16.00      -12.78     56.80 o
   3  10  15       17.94      -27.27     28.55 o
   4  10  15       28.09       47.29     17.97 o
   5  10  15        0.00      -27.25     38.99 o
   1  11  15       10.50       25.23     12.61 o
   2  11  15        1.14       -8.57     18.64 o
   3  11  15        2.12      -14.80     37.68 o
   4  11  15        2.68       -5.20     41.69 o
   0  12  15        1.73      -20.51     41.01 o
   1  12  15       16.81       33.53     19.49 o
   2  12  15        0.12       22.47     19.18 o
   3  12  15        2.96       10.82     21.45 o
   0   0  16     1063.14     1056.90     21.04 o
   1   0  16       46.25       33.46     13.25 o
   2   0  16       12.85      -13.22     14.79 o
   3   0  16     3289.99     3151.37     40.03 o
   4   0  16      356.72      354.75     10.64 o
   5   0  16      268.41      249.22     11.45 o
   6   0  16      183.40      176.63     12.06 o
   7   0  16      211.97      195.03     18.30 o
   8   0  16        6.95      -10.81     39.27 o
   9   0  16       24.83       68.22     18.50 o
   1   1  16      228.43      248.42      7.41 o
   2   1  16        3.04       -1.69     33.35 o
   3   1  16       53.62       48.43      7.78 o
   4   1  16      524.57      525.55     11.59 o
   5   1  16        5.38        2.02     13.14 o
   6   1  16       35.54       24.74     10.99 o
   7   1  16       71.84       97.87     16.64 o
   8   1  16        8.43       17.61     17.05 o
   9   1  16        0.41      -30.35     41.06 o
   0   2  16      395.86      420.24     10.58 o
   1   2  16      261.24      284.80     15.24 o
   2   2  16       38.05       54.22     11.82 o
   3   2  16      209.01      191.87      8.95 o
   4   2  16       47.08       55.74     14.95 o
   5   2  16      283.92      306.53     12.44 o
   6   2  16        1.90       -3.09     10.92 o
   7   2  16       44.82        8.80     17.01 o
   8   2  16       23.55      -20.43     39.04 o
   9   2  16       73.03      104.50     20.33 o
   1   3  16       55.76       71.61     36.25 o
   2   3  16      483.46      501.99     11.46 o
   3   3  16       80.26       82.99      9.39 o
   4   3  16       30.33       37.66      9.68 o
   5   3  16        0.11      -15.25     24.47 o
   6   3  16       16.15       17.55     15.09 o
   7   3  16      104.94      132.96     17.69 o
   8   3  16        0.44       12.85     18.01 o
   0   4  16      198.13      183.00      8.80 o
   1   4  16      193.03      185.19      8.99 o
   2   4  16      453.77      454.50     10.71 o
   3   4  16      399.56      405.37     11.26 o
   4   4  16      105.45      141.79     14.94 o
   5   4  16       99.63      113.56     11.75 o
   6   4  16       10.64       31.42     15.73 o
   7   4  16        1.64      -33.42     37.18 o
   8   4  16       56.03       72.64     18.55 o
   1   5  16      126.98      120.67      9.49 o
   2   5  16        6.10        8.56     12.49 o
   3   5  16       64.68       67.74     10.29 o
   4   5  16       64.72       48.57     11.46 o
   5   5  16        4.03        8.53     12.38 o
   6   5  16       14.61      -16.21     36.84 o
   7   5  16       35.41       28.91     17.86 o
   8   5  16       23.88       13.86     42.72 o
   0   6  16      232.82      230.03     11.15 o
   1   6  16      191.65      187.07     10.81 o
   2   6  16       78.71       82.84     10.60 o
   3   6  16      173.38      180.04     13.31 o
   4   6  16      123.09      123.11     15.89 o
   5   6  16       18.74       30.58     16.49 o
   6   6  16        3.76      -37.66     37.66 o
   7   6  16        0.52       -0.69     18.30 o
   8   6  16        5.14       44.58     19.11 o
   1   7  16      342.51      272.93     12.49 o
   2   7  16        2.48       23.59     23.77 o
   3   7  16       31.57       52.40     17.06 o
   4   7  16       62.68       46.61     33.13 o
   5   7  16       67.31       38.29     16.21 o
   6   7  16       42.65       55.20     18.61 o
   7   7  16        6.24        6.83     39.36 o
   0   8  16      136.63      142.67     12.14 o
   1   8  16      283.75      308.10     13.03 o
   2   8  16      258.07      265.84     12.37 o
   3   8  16       93.84       78.41     12.38 o
   4   8  16       40.48       -7.01     26.83 o
   5   8  16        4.40        5.11     27.36 o
   6   8  16       27.22       48.45     18.49 o
   7   8  16       17.71       35.31     19.36 o
   1   9  16        7.86        5.36     14.99 o
   2   9  16       59.94       75.77     18.09 o
   3   9  16        1.51       18.51     16.53 o
   4   9  16        2.38       14.08     12.29 o
   5   9  16        0.01       -4.81     40.30 o
   6   9  16       18.30       -0.75     18.88 o
   0  10  16       61.57       81.69     12.90 o
   1  10  16      100.38       90.21     13.07 o
   2  10  16        0.09        4.09     16.34 o
   3  10  16      101.50      103.30     13.62 o
   4  10  16        0.34       10.75     18.04 o
   5  10  16        0.00       11.88     18.80 o
   1  11  16        4.72      -41.79     41.79 o
   2  11  16        0.07       -2.09     18.81 o
   3  11  16        1.85      -25.13     42.16 o
   4  11  16       36.82        2.27     20.09 o
   0  12  16        0.15      -26.08     42.27 o
   1  12  16        4.20       62.59     18.56 o
   2  12  16        1.94      -39.08     43.37 o
   1   1  17      926.21      954.97     20.61 o
   2   1  17      191.45      181.52      8.24 o
   3   1  17       91.71       88.33      9.13 o
   4   1  17       29.75       14.37     26.03 o
   5   1  17        8.81       31.63     11.87 o
   6   1  17       71.82       60.04     11.03 o
   7   1  17       68.71       50.56     17.30 o
   8   1  17        0.47       44.14     17.31 o
   9   1  17       22.86       70.47     18.89 o
   0   2  17        0.43       29.71     12.18 o
   1   2  17        3.13      -15.14     15.14 o
   2   2  17      211.40      234.01      8.75 o
   3   2  17       11.69       13.75     10.84 o
   4   2  17       26.14        7.06     21.10 o
   5   2  17       26.21       29.69     10.99 o
   6   2  17      877.93      892.66     46.37 o
   7   2  17        0.46      -36.56     36.56 o
   8   2  17       39.01       12.83     18.57 o
   1   3  17      141.69      149.79      8.35 o
   2   3  17      166.06      185.10     13.03 o
   3   3  17        0.12      -24.36     34.08 o
   4   3  17        6.55      -12.85     12.85 o
   5   3  17        3.90       -0.56     24.39 o
   6   3  17      150.56      138.68     16.99 o
   7   3  17       26.30       44.31     16.85 o
   8   3  17        0.00      -29.75     41.48 o
   0   4  17     1999.33     1967.32     35.27 o
   1   4  17        2.32        3.68     13.28 o
   2   4  17       39.14       54.55      9.21 o
   3   4  17      474.52      460.40     28.54 o
   4   4  17       99.17       90.40     14.38 o
   5   4  17        0.21        1.84     32.25 o
   6   4  17        6.60       50.31     15.66 o
   7   4  17        0.81      -19.30     37.24 o
   8   4  17       16.93       20.42     18.64 o
   1   5  17      105.06      108.06      9.94 o
   2   5  17        0.88      -13.12     19.09 o
   3   5  17       58.37       57.97     10.73 o
   4   5  17       88.24       71.41     11.50 o
   5   5  17      145.02      160.04     23.52 o
   6   5  17       22.82        0.00     35.36 o
   7   5  17       35.27       20.89     18.08 o
   8   5  17       18.47       10.59     18.67 o
   0   6  17     1197.40     1125.29     23.57 o
   1   6  17        6.69      -22.91     22.91 o
   2   6  17      109.04      104.56     30.94 o
   3   6  17      130.49      122.17     11.87 o
   4   6  17        0.00       -6.61     26.13 o
   5   6  17      305.23      321.27     26.68 o
   6   6  17      355.47      364.59     20.37 o
   7   6  17       31.26       33.54     18.22 o
   1   7  17      102.39      122.23     11.93 o
   2   7  17      127.24      123.55     18.20 o
   3   7  17      153.32      157.55     11.69 o
   4   7  17       93.71       70.03     13.99 o
   5   7  17      130.41      140.07     20.31 o
   6   7  17       20.34        9.28     39.92 o
   7   7  17       33.53       12.17     44.69 o
   0   8  17      194.99      215.75     16.50 o
   1   8  17      203.41      195.97     11.98 o
   2   8  17        1.99        5.48     24.44 o
   3   8  17      282.50      270.85     13.52 o
   4   8  17       49.88       29.88     25.18 o
   5   8  17        0.54      -27.30     27.30 o
   6   8  17       13.73       -4.97     42.89 o
   1   9  17       54.35       51.04     22.32 o
   2   9  17        1.09      -26.12     26.12 o
   3   9  17        1.22      -28.04     42.84 o
   4   9  17       21.11        8.19     16.20 o
   5   9  17        4.65       13.65     17.85 o
   6   9  17        2.30       10.65     41.70 o
   0  10  17      301.74      277.48     14.93 o
   1  10  17       49.14       44.92     12.90 o
   2  10  17       12.98       18.01     12.78 o
   3  10  17        2.92       14.59     12.94 o
   4  10  17        5.05       18.14     39.76 o
   5  10  17        3.35      -24.70     42.04 o
   1  11  17        9.39        3.24     38.96 o
   2  11  17        0.56      -11.03     18.66 o
   3  11  17        7.20       13.18     18.92 o
   4  11  17        0.00      -41.25     44.41 o
   0  12  17        7.23       37.56     18.92 o
   1  12  17       19.45      -10.68     45.52 o
   2  12  17        1.54       -9.03     42.72 o
   0   0  18     3355.86     3436.82     39.38 o
   1   0  18      345.71      323.31      8.29 o
   2   0  18      720.85      660.50     13.24 o
   3   0  18       40.35       31.79     32.98 o
   4   0  18      733.12      760.12     38.13 o
   5   0  18       69.42       73.28     11.02 o
   6   0  18       68.67       49.97     10.95 o
   7   0  18      127.43      132.37     18.32 o
   8   0  18       28.96       57.76     18.18 o
   1   1  18      867.06      896.05     19.30 o
   2   1  18      591.15      639.58     32.53 o
   3   1  18      531.25      588.47     12.70 o
   4   1  18        2.53        7.84     12.41 o
   5   1  18      325.08      321.51     12.60 o
   6   1  18       47.34       42.29     20.27 o
   7   1  18      281.41      234.86     20.13 o
   8   1  18        0.18      -37.65     37.65 o
   0   2  18      842.29      976.90     44.22 o
   1   2  18        1.32       26.14      7.28 o
   2   2  18       30.44       20.13      8.18 o
   3   2  18      130.24      129.75     15.91 o
   4   2  18      275.88      308.85     11.44 o
   5   2  18      268.65      263.29     12.35 o
   6   2  18       72.68       77.79     14.56 o
   7   2  18      135.08      150.38     18.13 o
   8   2  18        0.59       14.87     37.41 o
   1   3  18      355.99      362.03      9.70 o
   2   3  18       12.83       22.44      8.54 o
   3   3  18       61.32       41.67      9.55 o
   4   3  18        1.45      -13.07     23.36 o
   5   3  18      102.51       87.98     11.37 o
   6   3  18        1.70       14.34     34.36 o
   7   3  18        5.38       -2.94     38.39 o
   8   3  18        0.05      -38.80     41.97 o
   0   4  18       32.48       32.12     26.49 o
   1   4  18      638.83      688.85     39.59 o
   2   4  18       42.32       42.70      9.62 o
   3   4  18        4.04      -13.28     13.28 o
   4   4  18      136.74      135.04     11.34 o
   5   4  18      109.87       80.93     42.23 o
   6   4  18       17.27       35.09     16.25 o
   7   4  18       43.30       48.17     17.73 o
   8   4  18        8.11        8.68     38.92 o
   1   5  18       57.76       71.84      9.90 o
   2   5  18       13.50       18.23     10.13 o
   3   5  18      669.83      608.27     50.21 o
   4   5  18       89.53       94.21     11.50 o
   5   5  18        0.32       -8.83     14.63 o
   6   5  18       68.46       96.26     17.77 o
   7   5  18       24.12       -4.81     41.69 o
   8   5  18        5.10       16.18     18.52 o
   0   6  18      687.05      674.77     13.93 o
   1   6  18      747.88      716.20     18.99 o
   2   6  18      133.58      116.48     14.21 o
   3   6  18      239.25      217.36     12.46 o
   4   6  18       13.42       28.61     14.58 o
   5   6  18      201.73      222.06     13.77 o
   6   6  18       65.80       14.90     40.09 o
   7   6  18       47.19        6.73     42.34 o
   1   7  18       80.08      103.00     14.10 o
   2   7  18      150.38      163.22     11.94 o
   3   7  18      118.64      125.49     11.30 o
   4   7  18       27.42       15.02     14.83 o
   5   7  18      112.01      128.39     18.52 o
   6   7  18        0.37      -41.58     41.58 o
   7   7  18       19.79       32.66     19.21 o
   0   8  18      670.53      681.09     14.96 o
   1   8  18       30.27       35.61     10.95 o
   2   8  18       76.93       54.53     47.74 o
   3   8  18      277.69      262.08     18.92 o
   4   8  18      174.94      162.64     13.29 o
   5   8  18        0.10       -6.29     15.87 o
   6   8  18       36.52       28.63     19.39 o
   1   9  18      247.48      238.03     13.58 o
   2   9  18      107.83       97.39     13.08 o
   3   9  18      146.72      147.49     24.19 o
   4   9  18       11.85      -29.05     29.05 o
   5   9  18        7.14      -36.67     41.10 o
   0  10  18      161.53      174.65     14.07 o
   1  10  18       19.39       22.47     12.83 o
   2  10  18       24.97       27.19     13.11 o
   3  10  18        0.41      -39.82     39.82 o
   4  10  18        6.76      -16.83     40.26 o
   5  10  18        0.81        5.39     40.95 o
   1  11  18        0.02        1.06     18.65 o
   2  11  18        2.71       17.78     18.71 o
   3  11  18       20.87      -40.88     40.88 o
   0  12  18        0.09       -5.41     40.61 o
   1  12  18        4.29       10.49     19.77 o
   1   1  19      570.22      515.78     11.30 o
   2   1  19       28.57       21.42     19.60 o
   3   1  19        1.63       20.03     11.73 o
   4   1  19      101.04      122.53     19.81 o
   5   1  19        1.85      -24.31     24.31 o
   6   1  19       93.90       97.93     11.66 o
   7   1  19      101.83       84.83     18.31 o
   8   1  19        2.49      -35.00     39.27 o
   0   2  19       11.50      -14.99     18.01 o
   1   2  19       42.90       44.95      8.11 o
   2   2  19      215.55      238.43      9.76 o
   3   2  19       13.69      -10.76     12.21 o
   4   2  19       92.20       86.44     10.78 o
   5   2  19       11.20       15.44     11.00 o
   6   2  19       62.91       63.48     37.61 o
   7   2  19       80.82       97.09     18.10 o
   8   2  19        8.19        8.44     38.52 o
   1   3  19      212.64      203.97     10.53 o
   2   3  19        1.91      -12.51     21.14 o
   3   3  19       18.94       -3.89     24.14 o
   4   3  19        7.09      -24.19     24.19 o
   5   3  19       14.39      -13.84     24.02 o
   6   3  19        4.98       -3.16     15.81 o
   7   3  19      123.86      118.76     19.09 o
   8   3  19       88.48       93.03     19.58 o
   0   4  19        9.55       -8.36     20.37 o
   1   4  19       69.59       81.19     25.11 o
   2   4  19      562.84      539.85     12.50 o
   3   4  19        0.35        1.25     13.28 o
   4   4  19       43.66       15.22     14.70 o
   5   4  19       49.50       42.12     16.00 o
   6   4  19        4.87       -9.73     36.32 o
   7   4  19        0.64        1.00     17.89 o
   8   4  19       10.97       20.12     18.68 o
   1   5  19      234.23      225.07     25.56 o
   2   5  19      274.82      298.58     11.92 o
   3   5  19      195.10      205.22     11.99 o
   4   5  19      128.87      153.59     11.43 o
   5   5  19      136.02      124.09     12.44 o
   6   5  19       49.06       56.67     18.01 o
   7   5  19       26.66       15.12     18.31 o
   0   6  19       37.79       41.31     11.02 o
   1   6  19      185.04      212.62     12.84 o
   2   6  19        5.21      -22.36     24.60 o
   3   6  19        1.63      -25.02     25.02 o
   4   6  19      111.08      103.42     12.10 o
   5   6  19      224.43      242.60     13.53 o
   6   6  19       37.44       49.04     18.59 o
   7   6  19        3.57      -42.35     42.35 o
   1   7  19        3.58      -10.82     25.43 o
   2   7  19      135.88      123.53     11.51 o
   3   7  19        3.75      -12.31     14.46 o
   4   7  19       33.58       26.90     25.62 o
   5   7  19       21.42       10.04     12.81 o
   6   7  19       49.28        1.62     40.77 o
   7   7  19        4.23       17.04     19.38 o
   0   8  19      220.93      188.43     12.72 o
   1   8  19        0.01       -6.30     36.19 o
   2   8  19       37.28       45.98     11.86 o
   3   8  19        3.76       12.78     39.44 o
   4   8  19        4.49        6.60     12.14 o
   5   8  19        4.23      -19.02     39.40 o
   6   8  19        8.07       18.99     40.53 o
   1   9  19        1.75      -21.23     28.91 o
   2   9  19        3.85      -11.36     45.20 o
   3   9  19        9.87       18.28     16.30 o
   4   9  19        4.96       -7.94     39.90 o
   5   9  19       27.17        5.11     40.11 o
   0  10  19       38.15       27.26     13.12 o
   1  10  19      130.00      130.97     13.87 o
   2  10  19        5.18      -40.65     40.65 o
   3  10  19        3.41        3.85     18.74 o
   4  10  19        2.18        1.72     41.53 o
   1  11  19        0.60      -23.64     43.71 o
   2  11  19       11.41      -27.64     42.39 o
   3  11  19        3.98       -8.90     39.03 o
   0   0  20      305.52      301.35      9.40 o
   1   0  20        3.50        7.76     13.81 o
   2   0  20      240.68      255.47     13.69 o
   3   0  20       18.19      -13.29     22.30 o
   4   0  20      140.65      112.90     11.05 o
   5   0  20       46.44       21.94     26.00 o
   6   0  20     1241.19     1221.18     25.12 o
   7   0  20        0.58      -39.10     39.10 o
   8   0  20       22.31       19.65     18.24 o
   1   1  20        5.31        9.03     10.77 o
   2   1  20      194.67      184.28      9.79 o
   3   1  20        2.70       11.11     13.53 o
   4   1  20      153.51      200.73     17.05 o
   5   1  20       16.03      -17.32     24.81 o
   6   1  20       40.96       49.56     26.45 o
   7   1  20        1.89      -37.20     37.50 o
   8   1  20        0.24       13.64     39.69 o
   0   2  20      346.40      326.94     10.11 o
   1   2  20        0.35       -9.71     13.20 o
   2   2  20      123.47      102.15      9.87 o
   3   2  20       81.03       58.96     21.56 o
   4   2  20       59.52       62.39     14.82 o
   5   2  20       59.69       62.78     35.41 o
   6   2  20      105.88       99.33     12.40 o
   7   2  20        5.41       15.09     36.34 o
   8   2  20        3.90       18.98     40.06 o
   1   3  20        0.29       16.47      9.02 o
   2   3  20       92.37       87.54     11.56 o
   3   3  20        0.47      -10.50     23.23 o
   4   3  20       54.65       13.82     25.04 o
   5   3  20        5.33        6.70     23.56 o
   6   3  20       10.81       -0.30     16.59 o
   7   3  20        1.23      -10.81     36.63 o
   8   3  20        8.13       17.60     40.83 o
   0   4  20      157.11      174.96     10.67 o
   1   4  20        6.73       12.72     22.49 o
   2   4  20      351.02      324.33     11.58 o
   3   4  20       26.55       -1.98     25.44 o
   4   4  20       33.47      -11.64     26.01 o
   5   4  20      194.07      193.29     12.66 o
   6   4  20      144.82      116.27     18.43 o
   7   4  20        0.06       -4.85     38.06 o
   8   4  20        5.80       25.58     19.04 o
   1   5  20       47.77       66.01     10.43 o
   2   5  20       47.90       42.41     10.87 o
   3   5  20      184.68      167.48     12.16 o
   4   5  20      185.57      199.92     14.71 o
   5   5  20        0.14      -24.82     25.37 o
   6   5  20       49.82       78.60     17.79 o
   7   5  20       55.28       47.12     19.32 o
   0   6  20      397.22      403.02     13.16 o
   1   6  20      190.95      189.04     12.12 o
   2   6  20        9.27       29.10     14.34 o
   3   6  20       17.04      -23.41     23.93 o
   4   6  20      297.68      294.27     13.53 o
   5   6  20      131.16      134.15     13.18 o
   6   6  20       15.10      -31.41     42.26 o
   7   6  20        6.22      -28.08     40.64 o
   1   7  20       10.40       -6.13     21.39 o
   2   7  20      218.18      226.41     27.22 o
   3   7  20        2.66       -0.86     14.96 o
   4   7  20        5.76        8.69     15.10 o
   5   7  20        8.21      -22.68     35.98 o
   6   7  20        3.62        3.20     18.04 o
   0   8  20       73.16      100.43     12.22 o
   1   8  20       27.63       24.31     15.13 o
   2   8  20      105.14       93.29     25.00 o
   3   8  20       69.85      102.15     12.67 o
   4   8  20       25.07       53.58     12.22 o
   5   8  20        6.31      -14.60     38.64 o
   6   8  20        0.16        7.05     39.04 o
   1   9  20      106.07      138.56     12.67 o
   2   9  20      254.47      230.08     14.52 o
   3   9  20        4.35       15.54     25.08 o
   4   9  20        3.64      -34.17     40.94 o
   5   9  20       11.26       10.81     19.06 o
   0  10  20      113.08       81.33     14.12 o
   1  10  20        0.07        3.13     27.10 o
   2  10  20        0.05      -35.61     39.91 o
   3  10  20        3.91       19.35     18.83 o
   4  10  20        0.00        9.42     19.10 o
   1  11  20        0.08      -45.20     45.20 o
   2  11  20       61.45       73.72     20.19 o
   1   1  21      421.27      391.56     10.79 o
   2   1  21       38.89       56.10      9.43 o
   3   1  21      130.27      140.99     10.57 o
   4   1  21       19.24       29.03     10.63 o
   5   1  21      151.27      161.66     11.62 o
   6   1  21       10.36        1.81     28.66 o
   7   1  21       52.63       40.92     17.68 o
   8   1  21        0.01       17.20     18.10 o
   0   2  21     1172.42     1159.95     53.71 o
   1   2  21      201.25      205.19     10.17 o
   2   2  21        1.82       -7.92     21.53 o
   3   2  21       97.41       80.53     10.61 o
   4   2  21      268.04      239.32     12.22 o
   5   2  21       20.28        7.50     23.82 o
   6   2  21       12.16      -32.23     45.47 o
   7   2  21       16.18      -40.08     40.08 o
   8   2  21        1.55      -19.19     19.19 o
   1   3  21       39.72       26.01     17.04 o
   2   3  21      310.89      307.47     11.69 o
   3   3  21      176.77      141.29     15.96 o
   4   3  21       13.91      -26.90     35.55 o
   5   3  21        0.41       -7.22     24.56 o
   6   3  21       63.27       84.20     17.62 o
   7   3  21       17.25        3.44     18.35 o
   8   3  21       10.12        6.17     19.03 o
   0   4  21        0.40      -14.25     21.89 o
   1   4  21      413.13      399.62     12.08 o
   2   4  21       12.32       -4.17     13.73 o
   3   4  21      180.47      197.51     12.15 o
   4   4  21      127.07      148.18     23.48 o
   5   4  21      291.82      300.58     13.36 o
   6   4  21       95.58      115.74     17.97 o
   7   4  21        3.95      -40.52     40.52 o
   1   5  21      284.29      276.19     12.02 o
   2   5  21        0.25       -9.10     23.78 o
   3   5  21        0.28       10.42     13.64 o
   4   5  21        5.59       17.34     10.92 o
   5   5  21      132.76      118.13     21.06 o
   6   5  21       34.10       50.84     17.78 o
   7   5  21        0.30      -10.68     18.33 o
   0   6  21      659.59      632.92     14.82 o
   1   6  21       22.35      -25.63     36.90 o
   2   6  21        1.04       -7.71     10.72 o
   3   6  21       48.46       67.88     11.62 o
   4   6  21        1.77       11.17     14.60 o
   5   6  21       13.50       -0.37     39.53 o
   6   6  21       88.28       91.08     19.38 o
   7   6  21        7.80        3.59     39.65 o
   1   7  21      170.07      143.41     16.26 o
   2   7  21        0.00       25.73     14.36 o
   3   7  21      182.55      168.37     13.16 o
   4   7  21       10.55      -19.22     41.99 o
   5   7  21       12.38      -11.53     16.02 o
   6   7  21        5.97      -37.39     41.91 o
   0   8  21       13.19      -25.85     25.85 o
   1   8  21       93.41       66.77     19.33 o
   2   8  21        0.06      -22.76     25.74 o
   3   8  21       31.65       26.99     12.60 o
   4   8  21        1.51       10.42     17.70 o
   5   8  21        3.29        9.98     40.11 o
   6   8  21        0.30      -37.86     42.70 o
   1   9  21        5.74        5.08     26.70 o
   2   9  21       27.35       19.51     16.58 o
   3   9  21        2.09       -4.74     38.59 o
   4   9  21        0.16        5.00     39.71 o
   5   9  21       38.68       59.11     19.57 o
   0  10  21       77.94      -12.86     46.55 o
   1  10  21        0.07      -19.43     40.05 o
   2  10  21        2.42       16.57     42.32 o
   3  10  21        2.80       15.76     18.80 o
   4  10  21        4.26       16.96     19.26 o
   1  11  21       44.82        3.40     20.51 o
   2  11  21       14.63       13.13     19.84 o
   0   0  22       46.62       41.09      9.16 o
   1   0  22       13.28       24.58     20.25 o
   2   0  22      182.14      187.45     10.73 o
   3   0  22        0.00      -15.41     22.87 o
   4   0  22       17.16       14.42     13.96 o
   5   0  22      294.96      305.92     12.87 o
   6   0  22      374.24      365.66     14.54 o
   7   0  22      128.41       96.43     19.00 o
   8   0  22       10.38       -3.56     39.14 o
   1   1  22       20.57       21.08      9.52 o
   2   1  22      141.87      165.19     10.41 o
   3   1  22       12.13        7.82     13.37 o
   4   1  22        1.75      -15.68     24.69 o
   5   1  22        9.59       19.82     11.22 o
   6   1  22       22.05        7.09     25.60 o
   7   1  22        6.00        3.75     17.77 o
   8   1  22       13.77       16.07     40.22 o
   0   2  22       10.66       23.48      9.63 o
   1   2  22      702.28      725.85     28.47 o
   2   2  22      586.83      564.69     12.87 o
   3   2  22      244.89      229.44     13.08 o
   4   2  22       36.55       24.21     11.02 o
   5   2  22       31.18       14.63     14.75 o
   6   2  22      150.47      154.34     12.84 o
   7   2  22        8.88      -11.75     17.65 o
   8   2  22       49.82       93.31     19.35 o
   1   3  22     1646.23     1656.25     32.68 o
   2   3  22        6.58       14.39     16.25 o
   3   3  22      299.02      288.66     12.63 o
   4   3  22      140.15      114.82     11.60 o
   5   3  22      141.85      119.32     12.17 o
   6   3  22       17.56       18.46     17.41 o
   7   3  22        2.71        3.30     38.80 o
   0   4  22      140.59      130.58     11.28 o
   1   4  22       44.62      -15.36     25.11 o
   2   4  22      201.32      226.69     15.82 o
   3   4  22       37.65       43.14     11.15 o
   4   4  22      214.69      240.54     19.59 o
   5   4  22      139.01      134.25     14.85 o
   6   4  22       58.01       58.54     17.91 o
   7   4  22        0.31      -11.88     42.57 o
   1   5  22        7.03       20.00     13.94 o
   2   5  22        1.10       35.75     17.72 o
   3   5  22       13.08        1.29     13.85 o
   4   5  22        9.62      -19.15     53.15 o
   5   5  22       96.26      107.79     12.58 o
   6   5  22       11.65       16.87     18.06 o
   7   5  22        0.75      -41.53     41.53 o
   0   6  22      412.07      378.75     13.09 o
   1   6  22       15.78      -15.85     23.90 o
   2   6  22        1.25        7.02     10.32 o
   3   6  22       23.66       37.28     19.61 o
   4   6  22       29.00       21.77     22.98 o
   5   6  22        5.43      -27.05     27.23 o
   6   6  22       31.07       60.50     18.42 o
   1   7  22       54.22       60.56     31.58 o
   2   7  22      100.84      132.19     14.65 o
   3   7  22       11.62       -5.16     23.55 o
   4   7  22       11.62       20.73     22.69 o
   5   7  22       19.20       51.80     17.73 o
   6   7  22       56.62       57.82     20.32 o
   0   8  22      305.28      294.13     32.02 o
   1   8  22       13.13       38.66     11.62 o
   2   8  22       17.86       19.63     15.53 o
   3   8  22        4.36      -27.71     31.10 o
   4   8  22        2.25        4.78     40.05 o
   5   8  22        4.79      -20.46     40.49 o
   1   9  22       94.80       97.81     13.28 o
   2   9  22       27.84        6.49     13.05 o
   3   9  22        0.15      -38.57     38.57 o
   4   9  22        7.61      -41.67     41.67 o
   0  10  22       19.87      -16.48     40.65 o
   1  10  22       57.70       60.83     19.10 o
   2  10  22        1.33       10.19     42.62 o
   3  10  22        6.03      -43.73     43.73 o
   1  11  22        2.09      -23.47     44.40 o
   1   1  23       23.58        3.54     18.69 o
   2   1  23      228.04      193.47     11.47 o
   3   1  23        0.19       17.45     13.70 o
   4   1  23        4.46       15.62     22.05 o
   5   1  23        6.14       14.67     27.09 o
   6   1  23       34.62      -27.65     27.65 o
   7   1  23        3.39       16.36     36.44 o
   8   1  23        0.01      -17.73     20.47 o
   0   2  23      612.53      586.76     13.19 o
   1   2  23       35.26       16.89     13.12 o
   2   2  23      519.28      475.23     13.02 o
   3   2  23       60.08       72.47     12.09 o
   4   2  23        0.97      -13.53     13.53 o
   5   2  23      127.00      109.09     12.23 o
   6   2  23      166.21      162.53     13.05 o
   7   2  23       17.72       44.39     18.32 o
   1   3  23       75.69       64.40     11.07 o
   2   3  23      230.24      237.88     12.15 o
   3   3  23       22.32       11.70     13.99 o
   4   3  23       68.23       56.24     16.45 o
   5   3  23        5.74       11.82     11.41 o
   6   3  23       27.41      -15.04     41.41 o
   7   3  23       40.29       32.27     19.09 o
   0   4  23      120.84      110.60     11.39 o
   1   4  23      168.76      174.91     11.74 o
   2   4  23      104.46      116.26     11.61 o
   3   4  23      355.45      304.29     12.54 o
   4   4  23      294.80      318.57     13.22 o
   5   4  23      226.53      222.05     13.42 o
   6   4  23        3.47       -0.33     17.31 o
   7   4  23       18.88       -2.98     18.45 o
   1   5  23      103.44       95.73     11.15 o
   2   5  23      149.39      132.87     11.47 o
   3   5  23        0.00       16.91     14.33 o
   4   5  23       10.51       12.07     11.41 o
   5   5  23       83.96       82.71     12.82 o
   6   5  23        0.10        9.71     17.91 o
   7   5  23        0.79       39.80     18.77 o
   0   6  23       78.63      114.88     15.95 o
   1   6  23        0.91        3.60     13.58 o
   2   6  23      191.30      193.95     12.24 o
   3   6  23       19.77       28.81     13.47 o
   4   6  23       16.59        8.71     12.11 o
   5   6  23        1.38      -15.43     26.95 o
   6   6  23        7.88        7.63     18.45 o
   1   7  23        0.11      -24.65     24.65 o
   2   7  23       36.70       30.51     18.45 o
   3   7  23       32.36       46.94     22.73 o
   4   7  23        1.79       -4.91     16.39 o
   5   7  23       16.09       -6.58     40.16 o
   6   7  23        3.14       30.58     18.52 o
   0   8  23        7.16       17.58     20.08 o
   1   8  23        0.97      -18.08     31.22 o
   2   8  23        0.61        6.90     24.28 o
   3   8  23        4.44      -28.30     28.30 o
   4   8  23        0.19        3.16     18.21 o
   5   8  23        0.10       -8.74     42.87 o
   1   9  23        8.67       14.01     16.18 o
   2   9  23        9.00      -22.52     39.14 o
   3   9  23        8.50       12.46     18.75 o
   4   9  23       15.26      -44.09     44.09 o
   0  10  23        1.22       -4.35     19.10 o
   1  10  23        1.73       32.84     18.34 o
   2  10  23        2.99        5.22     41.23 o
   3  10  23        1.25        3.58     41.03 o
   0   0  24     2942.48     2789.43     46.77 o
   1   0  24      107.60       97.35     10.76 o
   2   0  24      144.59      159.22     11.37 o
   3   0  24       48.88       25.30     14.04 o
   4   0  24       43.71       42.99     18.46 o
   5   0  24      225.92      238.84     12.66 o
   6   0  24      111.64      106.42     12.79 o
   7   0  24        1.99        1.67     39.38 o
   1   1  24       75.87       71.37     11.01 o
   2   1  24      677.94      639.87     14.21 o
   3   1  24       11.67       15.99     10.68 o
   4   1  24        3.05      -22.68     23.74 o
   5   1  24       32.46        3.06     42.50 o
   6   1  24       12.21       13.75     15.81 o
   7   1  24        4.28        7.57     18.17 o
   0   2  24      479.31      507.15     13.06 o
   1   2  24       91.11      104.04     10.92 o
   2   2  24       17.55       18.87     14.22 o
   3   2  24      340.94      357.86     12.91 o
   4   2  24        6.51      -38.39     38.39 o
   5   2  24      131.52      117.54     12.68 o
   6   2  24        2.88        7.80     16.78 o
   7   2  24        1.33      -10.22     39.12 o
   1   3  24      171.06      171.89     15.07 o
   2   3  24      206.18      246.14     12.22 o
   3   3  24       31.39       29.82     16.52 o
   4   3  24      226.81      229.45     12.66 o
   5   3  24       62.15       67.36     12.16 o
   6   3  24        2.29       -9.30     39.10 o
   7   3  24        0.48       12.16     36.15 o
   0   4  24      705.96      646.72     14.48 o
   1   4  24       28.55       52.93     18.57 o
   2   4  24       11.59       -5.59     13.71 o
   3   4  24       48.72       38.53     44.53 o
   4   4  24        0.74      -24.98     24.98 o
   5   4  24        0.73       -8.80     15.25 o
   6   4  24       26.71       -8.01     42.47 o
   7   4  24        1.36      -10.72     40.09 o
   1   5  24       27.08       -1.37     23.86 o
   2   5  24        6.85        5.52     24.19 o
   3   5  24       33.27       30.66     19.62 o
   4   5  24       66.05       25.37     15.69 o
   5   5  24        2.31       23.86     15.41 o
   6   5  24       24.69      -19.97     42.17 o
   0   6  24       35.96       34.18     11.55 o
   1   6  24      408.33      389.71     13.75 o
   2   6  24        1.26       -7.73     33.14 o
   3   6  24       76.95       78.23     12.38 o
   4   6  24        0.08        3.01     24.77 o
   5   6  24        1.25       26.07     17.60 o
   6   6  24        5.22       13.92     39.83 o
   1   7  24        0.44        2.21     11.52 o
   2   7  24       11.36       -2.20     26.59 o
   3   7  24        6.16      -31.76     42.12 o
   4   7  24        3.06      -41.20     41.20 o
   5   7  24       24.71       38.78     18.57 o
   0   8  24        7.81       39.08     12.09 o
   1   8  24      116.91      121.06     12.89 o
   2   8  24        4.86      -26.81     26.81 o
   3   8  24       29.87      -22.24     41.12 o
   4   8  24        0.82       11.77     37.33 o
   5   8  24        8.94      -42.35     42.35 o
   1   9  24        4.95       -1.62     39.53 o
   2   9  24        0.22      -24.81     39.59 o
   3   9  24        2.34      -27.30     41.86 o
   4   9  24        0.20       17.98     40.05 o
   0  10  24       90.53       85.52     20.31 o
   1  10  24       21.40       53.91     19.71 o
   2  10  24        2.61        5.36     42.96 o
   1   1  25     1129.06     1135.50     36.90 o
   2   1  25       52.35       54.30     16.50 o
   3   1  25      141.94      151.40     20.54 o
   4   1  25       38.40       44.66     11.41 o
   5   1  25       63.00       70.42     12.17 o
   6   1  25        5.99       14.97     15.75 o
   7   1  25        1.59       -1.73     38.55 o
   0   2  25      249.87      256.85     17.83 o
   1   2  25      392.71      402.24     32.88 o
   2   2  25      146.39      140.55     11.59 o
   3   2  25       17.26        0.17     13.70 o
   4   2  25      411.39      405.90     13.74 o
   5   2  25       84.31       88.27     12.25 o
   6   2  25       27.08       43.74     12.33 o
   7   2  25        0.02        5.25     18.34 o
   1   3  25       13.77       28.87     14.36 o
   2   3  25       60.80       78.20     10.97 o
   3   3  25       22.28        0.95     13.99 o
   4   3  25       91.92       98.10     15.79 o
   5   3  25       51.79       23.38     16.15 o
   6   3  25       11.91      -17.61     37.04 o
   7   3  25        9.38      -12.49     41.67 o
   0   4  25      269.85      284.61     28.03 o
   1   4  25       73.91       77.17     11.32 o
   2   4  25       32.10       -1.83     23.53 o
   3   4  25        6.02       16.36     14.13 o
   4   4  25      137.89      122.07     12.45 o
   5   4  25        0.00      -26.90     26.90 o
   6   4  25       31.07       30.76     18.36 o
   1   5  25       87.00       91.01     11.52 o
   2   5  25        8.34      -24.69     24.69 o
   3   5  25       28.02       27.07     15.13 o
   4   5  25        4.92      -11.64     24.96 o
   5   5  25        7.93      -35.96     35.96 o
   6   5  25        1.91       15.41     18.00 o
   0   6  25      106.44       94.00     18.16 o
   1   6  25       19.06       17.74     21.71 o
   2   6  25        2.23      -26.09     26.09 o
   3   6  25      147.41      135.70     13.14 o
   4   6  25       12.57      -27.08     27.08 o
   5   6  25        7.06       -1.41     18.41 o
   6   6  25        7.29       10.34     18.97 o
   1   7  25        0.34      -13.24     25.95 o
   2   7  25        4.40      -27.63     27.63 o
   3   7  25        0.03      -12.84     26.55 o
   4   7  25        0.45       13.92     17.97 o
   5   7  25       14.31      -42.88     42.88 o
   0   8  25        9.07       32.34     24.49 o
   1   8  25        2.72       14.27     12.18 o
   2   8  25        5.90      -12.20     17.96 o
   3   8  25        1.33      -41.46     41.46 o
   4   8  25       16.70       11.84     18.79 o
   1   9  25        3.49      -38.22     39.71 o
   2   9  25       12.83      -13.60     41.58 o
   3   9  25        1.89       -1.13     19.12 o
   0  10  25        0.09       15.65     19.01 o
   1  10  25        3.34      -14.34     41.59 o
   0   0  26     2164.37     2042.03     59.89 o
   1   0  26      327.62      353.71     12.84 o
   2   0  26      269.31      265.14     19.10 o
   3   0  26      221.20      218.02     11.88 o
   4   0  26       32.15       32.46     11.50 o
   5   0  26       30.01      -28.38     28.38 o
   6   0  26       44.05       83.05     17.97 o
   7   0  26       52.06       73.68     19.16 o
   1   1  26       39.97       82.85     25.65 o
   2   1  26      636.00      611.37     14.14 o
   3   1  26       14.16       19.52     14.33 o
   4   1  26        0.12       -5.72     24.44 o
   5   1  26       40.44       40.23     12.25 o
   6   1  26        0.00        0.34     17.91 o
   7   1  26        2.87      -37.37     40.30 o
   0   2  26      412.10      414.67     13.19 o
   1   2  26      124.14      138.12     11.59 o
   2   2  26       65.69       51.09     11.07 o
   3   2  26       12.39       13.32     14.09 o
   4   2  26      111.84       98.52     12.33 o
   5   2  26        8.59        6.19     15.63 o
   6   2  26        0.00      -33.94     39.09 o
   7   2  26       31.24       -3.60     41.29 o
   1   3  26      411.57      434.53     13.06 o
   2   3  26       64.85       83.55     22.17 o
   3   3  26       21.28       11.53     23.41 o
   4   3  26       25.68       24.68     11.99 o
   5   3  26       95.36      124.18     12.65 o
   6   3  26        3.80        1.77     17.95 o
   0   4  26        2.87        9.62     19.53 o
   1   4  26      191.86      175.67     30.17 o
   2   4  26       66.60       75.17     19.84 o
   3   4  26        5.28        4.70     23.94 o
   4   4  26       12.45       14.41     15.32 o
   5   4  26        0.93        7.69     15.62 o
   6   4  26        6.93      -42.18     42.18 o
   1   5  26        0.28      -23.57     23.57 o
   2   5  26       25.14       30.21     14.55 o
   3   5  26       35.61        6.29     26.34 o
   4   5  26        0.59      -26.70     26.70 o
   5   5  26       61.12       62.24     18.28 o
   6   5  26        0.00       25.29     17.84 o
   0   6  26       60.44       40.02     30.81 o
   1   6  26      126.60      106.38     12.55 o
   2   6  26        2.04      -26.02     26.02 o
   3   6  26       18.04       15.13     33.57 o
   4   6  26        2.77       -0.68     18.11 o
   5   6  26       26.94       56.43     18.32 o
   1   7  26       10.43       -6.34     25.99 o
   2   7  26        3.85      -26.74     26.74 o
   3   7  26        1.23       -3.16     40.33 o
   4   7  26        0.10       -8.36     39.10 o
   5   7  26        2.37       16.10     39.06 o
   0   8  26      120.32      123.54     19.65 o
   1   8  26       14.01       22.17     18.17 o
   2   8  26        2.20      -42.68     42.68 o
   3   8  26        8.33      -23.56     38.38 o
   4   8  26        0.47        7.10     41.39 o
   1   9  26        0.18      -43.63     43.63 o
   2   9  26        1.97       -8.99     18.49 o
   3   9  26        8.35       21.21     18.80 o
   1   1  27       15.79       14.48     14.32 o
   2   1  27        8.88       10.91     10.78 o
   3   1  27        0.97        9.30     14.03 o
   4   1  27      131.22      161.09     12.25 o
   5   1  27       28.27       44.24     21.80 o
   6   1  27        0.62       -1.65     38.46 o
   7   1  27        9.03       14.79     20.15 o
   0   2  27      342.15      324.62     12.66 o
   1   2  27        3.51        0.06     23.12 o
   2   2  27      103.99       80.62     16.84 o
   3   2  27      139.21      153.64     20.85 o
   4   2  27       13.04       17.39     24.97 o
   5   2  27      154.98      128.80     16.83 o
   6   2  27        3.72      -38.51     38.51 o
   1   3  27       25.29       23.44     14.46 o
   2   3  27       31.37       39.89     11.18 o
   3   3  27       11.47       12.57     14.30 o
   4   3  27       41.20        2.10     20.12 o
   5   3  27       26.70       -4.24     39.64 o
   6   3  27       36.39        0.00     39.79 o
   0   4  27        7.02      -23.55     23.83 o
   1   4  27       86.68       55.77     11.66 o
   2   4  27        9.85      -17.11     24.26 o
   3   4  27      133.89      122.68     12.37 o
   4   4  27       38.10       16.45     15.83 o
   5   4  27       19.56        8.06     37.42 o
   6   4  27        7.28       11.63     18.43 o
   1   5  27        0.05       -5.32     11.15 o
   2   5  27       26.05       23.77     35.11 o
   3   5  27        5.78        6.09     37.00 o
   4   5  27        7.48       12.10     15.75 o
   5   5  27        0.15       13.39     40.45 o
   0   6  27      173.75      193.30     13.13 o
   1   6  27       56.71       25.10     15.72 o
   2   6  27       62.36       54.44     30.88 o
   3   6  27       47.77       50.85     12.88 o
   4   6  27        2.10       23.08     17.34 o
   5   6  27        0.58       -5.25     40.55 o
   1   7  27        0.81      -20.34     26.71 o
   2   7  27        5.42      -27.34     28.13 o
   3   7  27        0.02        7.68     18.26 o
   4   7  27        0.77       12.05     36.56 o
   0   8  27        1.64      -38.85     38.85 o
   1   8  27        1.02        7.04     18.39 o
   2   8  27        9.24       21.98     18.72 o
   3   8  27       14.40       -8.66     40.30 o
   1   9  27        3.87      -31.68     43.96 o
   2   9  27        8.80       17.99     41.25 o
   0   0  28       61.61       72.81     11.30 o
   1   0  28     1333.28     1366.90     30.70 o
   2   0  28      131.20      157.82     22.67 o
   3   0  28       69.72       68.06     11.71 o
   4   0  28       80.49       70.39     12.53 o
   5   0  28        0.04        7.88     15.93 o
   6   0  28       83.22       83.49     19.10 o
   1   1  28      500.97      508.30     20.50 o
   2   1  28       23.09       30.07     14.41 o
   3   1  28       80.23       86.33     24.49 o
   4   1  28       19.83       53.60     30.73 o
   5   1  28        9.92      -17.16     27.63 o
   6   1  28        6.12      -25.51     38.30 o
   0   2  28       23.77       54.07     11.20 o
   1   2  28       47.36        9.37     25.41 o
   2   2  28       22.84       24.76     14.33 o
   3   2  28       57.59       26.94     15.97 o
   4   2  28       28.88       54.40     12.12 o
   5   2  28       40.18        4.74     39.95 o
   6   2  28       86.46       84.86     19.20 o
   1   3  28      148.19      172.38     13.83 o
   2   3  28      127.37      138.15     12.13 o
   3   3  28       43.46       39.10     11.96 o
   4   3  28        2.51       -3.69     26.01 o
   5   3  28       17.18       14.54     41.02 o
   6   3  28       32.66       70.37     18.83 o
   0   4  28      290.68      331.62     13.38 o
   1   4  28        0.00      -10.87     14.55 o
   2   4  28       29.13       51.03     11.69 o
   3   4  28      197.06      215.87     13.28 o
   4   4  28       44.09       38.71     29.14 o
   5   4  28       18.43      -24.95     39.19 o
   6   4  28       26.44       24.75     18.96 o
   1   5  28        7.65       20.45     17.87 o
   2   5  28        7.86      -15.85     15.85 o
   3   5  28        4.20        9.85     26.53 o
   4   5  28        4.29      -40.83     40.83 o
   5   5  28       22.64      -27.61     40.39 o
   0   6  28      101.28      142.66     26.31 o
   1   6  28        0.48      -19.24     35.22 o
   2   6  28        0.24        1.62     44.97 o
   3   6  28       10.51       -4.09     17.88 o
   4   6  28       11.50       36.80     17.76 o
   5   6  28        0.57       33.19     18.60 o
   1   7  28        2.53      -14.31     39.05 o
   2   7  28        1.38        9.08     17.43 o
   3   7  28        2.66        0.00     38.42 o
   4   7  28        6.36       28.11     18.78 o
   0   8  28       13.72      -11.78     37.73 o
   1   8  28        0.94      -30.50     40.03 o
   2   8  28        8.51       -5.20     41.28 o
   3   8  28        1.39      -26.77     42.49 o
   1   9  28        1.27       18.25     19.13 o
   1   1  29      187.55      206.23     12.81 o
   2   1  29      113.76      102.50     12.31 o
   3   1  29       40.49       32.37     47.22 o
   4   1  29       12.29       15.14     15.51 o
   5   1  29       97.07      134.18     18.80 o
   6   1  29        6.57      -43.91     43.91 o
   0   2  29       41.14       26.74     28.99 o
   1   2  29      287.97      283.11     13.08 o
   2   2  29        0.55       -8.11     14.35 o
   3   2  29       98.99      104.42     12.35 o
   4   2  29       77.94       71.07     13.03 o
   5   2  29       18.28      -41.44     41.44 o
   6   2  29       20.97       14.22     42.50 o
   1   3  29       21.44       22.54     28.69 o
   2   3  29       29.71       42.18     11.64 o
   3   3  29       10.86      -28.03     46.07 o
   4   3  29       11.80       10.39     12.55 o
   5   3  29       93.36      103.36     18.61 o
   6   3  29       10.78       -5.43     42.90 o
   0   4  29        8.27        9.61     14.99 o
   1   4  29      128.74      148.51     12.89 o
   2   4  29        9.93       12.62     22.57 o
   3   4  29        5.20        5.08     15.49 o
   4   4  29       24.18       41.13     17.71 o
   5   4  29        4.93      -39.49     40.82 o
   1   5  29        2.88        1.35     18.64 o
   2   5  29       20.44       26.84     15.82 o
   3   5  29        5.49       15.70     38.58 o
   4   5  29        2.83      -29.91     40.70 o
   5   5  29        1.34        3.81     18.62 o
   0   6  29       43.43       41.75     12.62 o
   1   6  29        1.09       -2.61     22.97 o
   2   6  29        2.95      -40.09     40.09 o
   3   6  29        2.30       -8.23     39.74 o
   4   6  29        9.71      -42.34     42.34 o
   1   7  29        0.67      -40.18     40.18 o
   2   7  29        0.01      -19.15     19.15 o
   3   7  29       11.08      -19.09     38.76 o
   0   8  29        3.45       15.63     38.40 o
   1   8  29        7.02       25.85     18.52 o
   2   8  29        1.59       -3.57     41.00 o
   0   0  30       77.95       72.76     11.89 o
   1   0  30       64.93       74.10     11.90 o
   2   0  30        8.97        2.76     24.30 o
   3   0  30       64.62       51.64     12.46 o
   4   0  30       51.42       57.59     31.14 o
   5   0  30      244.46      249.46     21.29 o
   6   0  30       52.35       74.68     19.63 o
   1   1  30      329.63      345.19     14.22 o
   2   1  30      119.34      107.36     14.26 o
   3   1  30        2.03      -25.73     25.73 o
   4   1  30       10.95      -27.22     27.22 o
   5   1  30       37.85       33.63     18.08 o
   6   1  30        4.16       -7.25     43.12 o
   0   2  30      205.43      182.31     13.03 o
   1   2  30        2.55      -71.23    111.95 o
   2   2  30        0.12       12.59     11.49 o
   3   2  30       14.85        0.03     12.13 o
   4   2  30       10.79      -14.15     37.64 o
   5   2  30       17.06       19.92     18.61 o
   1   3  30       76.91       82.74     12.17 o
   2   3  30        8.70       18.22     25.82 o
   3   3  30        9.00       19.42     11.91 o
   4   3  30      103.10      132.92     19.39 o
   5   3  30       29.29       60.23     18.11 o
   0   4  30      246.31      269.95     29.57 o
   1   4  30        0.09      -12.96     24.88 o
   2   4  30       44.04       42.87     20.12 o
   3   4  30       27.21       20.26     12.46 o
   4   4  30       36.96       21.63     18.49 o
   5   4  30        0.10      -24.81     42.24 o
   1   5  30       37.15       42.03     12.47 o
   2   5  30       10.51      -12.01     26.14 o
   3   5  30        5.20       -9.76     37.15 o
   4   5  30        0.42       29.07     18.10 o
   0   6  30        4.05      -20.78     41.03 o
   1   6  30        2.02      -16.10     40.68 o
   2   6  30        5.86       56.57     17.40 o
   3   6  30        3.08      -38.84     38.84 o
   4   6  30        6.40        7.17     43.38 o
   1   7  30        0.03        7.29     18.67 o
   2   7  30        1.05      -15.66     38.71 o
   3   7  30        0.10       10.74     41.38 o
   0   8  30        8.38        3.58     41.72 o
   1   8  30       13.24       30.92     18.85 o
   1   1  31       49.77       61.72     12.23 o
   2   1  31        0.00       -9.40     25.41 o
   3   1  31       34.38        9.90     32.03 o
   4   1  31       26.45       20.69     17.52 o
   5   1  31        6.11      -17.27     41.30 o
   0   2  31      282.05      286.31     13.84 o
   1   2  31        3.37        7.48     23.20 o
   2   2  31       94.47       74.90     36.32 o
   3   2  31       11.06        2.85     15.56 o
   4   2  31        5.29       13.04     37.74 o
   5   2  31       30.22      -15.73     42.05 o
   1   3  31       16.84        4.95     22.53 o
   2   3  31       21.21       57.61     12.18 o
   3   3  31        7.70       10.45     17.48 o
   4   3  31        6.95        3.33     39.39 o
   5   3  31       23.76      -42.53     42.53 o
   0   4  31       80.12       56.80     12.67 o
   1   4  31       12.95       37.23     12.11 o
   2   4  31       24.48       20.06     32.64 o
   3   4  31        2.14        1.62     36.66 o
   4   4  31       16.90       17.13     39.72 o
   1   5  31       22.09       64.48     17.54 o
   2   5  31       26.30      -39.40     39.40 o
   3   5  31        0.00       24.17     18.42 o
   4   5  31        0.91      -39.95     39.95 o
   0   6  31       23.35      -39.49     39.49 o
   1   6  31        8.28      -13.35     39.13 o
   2   6  31       10.17      -40.99     40.99 o
   3   6  31        1.06      -38.70     41.40 o
   1   7  31        6.05       -1.88     18.85 o
   2   7  31       23.29       45.83     19.17 o
   0   0  32       76.16       93.65     12.43 o
   1   0  32       49.49       37.12     59.96 o
   2   0  32        2.13      -16.52     16.52 o
   3   0  32        9.51      -33.00     38.78 o
   4   0  32       93.57      111.50     19.34 o
   5   0  32       63.54       86.55     19.81 o
   1   1  32       36.17       37.44     12.32 o
   2   1  32       30.22       39.31     12.56 o
   3   1  32        3.84       -3.16     39.17 o
   4   1  32        3.75       -3.34     37.62 o
   5   1  32       35.27       65.06     19.45 o
   0   2  32       11.43       17.36     15.29 o
   1   2  32        0.72      -12.00     15.54 o
   2   2  32        4.69       -3.06     15.76 o
   3   2  32        9.50      -10.96     18.32 o
   4   2  32        3.66        3.38     38.23 o
   5   2  32        1.60      -25.29     41.66 o
   1   3  32       18.60       26.02     15.76 o
   2   3  32       75.58       14.23     41.07 o
   3   3  32       48.83       70.00     18.79 o
   4   3  32       28.66        8.62     40.25 o
   0   4  32       18.57       18.26     18.01 o
   1   4  32       13.61      -14.31     39.42 o
   2   4  32        9.20      -10.47     18.06 o
   3   4  32        0.19      -41.05     41.05 o
   4   4  32        0.06      -38.98     42.82 o
   1   5  32        6.98        9.20     17.57 o
   2   5  32        5.88      -25.37     41.95 o
   3   5  32        0.01      -41.54     41.54 o
   0   6  32       11.22      -20.60     40.99 o
   1   6  32       12.01      -41.07     41.07 o
   2   6  32        0.15        1.77     40.65 o
   1   1  33       44.65       85.43     12.26 o
   2   1  33        2.85      -26.98     37.72 o
   3   1  33        0.83       11.95     17.95 o
   4   1  33       28.97       45.98     19.07 o
   0   2  33      128.91      148.28     13.21 o
   1   2  33       11.22       24.18     15.63 o
   2   2  33        5.60        1.61     36.56 o
   3   2  33       43.33       49.46     18.20 o
   4   2  33       25.41       48.78     18.51 o
   1   3  33       10.50       -3.21     37.80 o
   2   3  33       10.02       -8.21     40.07 o
   3   3  33       11.79       11.86     38.09 o
   4   3  33        0.17       -4.59     19.09 o
   0   4  33       31.04       52.37     18.40 o
   1   4  33       12.08      -11.56     38.13 o
   2   4  33        4.66      -15.22     40.05 o
   3   4  33        5.59       -5.23     18.54 o
   1   5  33        1.35       -8.57     40.51 o
   2   5  33        4.45       -1.50     18.75 o
   0   6  33       63.78       51.06     20.22 o
   1   6  33        1.23       -6.52     18.55 o
   0   0  34      149.70      109.60     19.01 o
   1   0  34       68.35       69.46     18.47 o
   2   0  34        2.64      -13.15     39.60 o
   3   0  34       17.77       24.72     18.37 o
   4   0  34       18.84      -42.99     42.99 o
   1   1  34        6.05      -40.03     40.03 o
   2   1  34       36.03       71.82     18.50 o
   3   1  34        0.03       -1.70     40.42 o
   4   1  34        0.02        8.97     38.26 o
   0   2  34       45.64       32.65     18.32 o
   1   2  34        4.05      -14.69     39.07 o
   2   2  34       16.68        3.34     41.42 o
   3   2  34       68.61       90.50     19.25 o
   1   3  34        0.35        4.64     18.31 o
   2   3  34        3.77      -41.02     41.02 o
   3   3  34        4.87      -17.58     41.37 o
   0   4  34       38.39      -13.63     40.83 o
   1   4  34       13.21       49.24     18.59 o
   2   4  34        4.83       -5.26     37.34 o
   1   5  34        1.59      -12.44     40.09 o
   1   1  35        2.60      -15.09     18.04 o
   2   1  35        2.00      -15.45     40.00 o
   3   1  35        4.25      -19.45     38.78 o
   0   2  35        8.54       18.08     18.65 o
   1   2  35       28.37       -6.79     41.02 o
   2   2  35        0.01      -18.52     18.52 o
   3   2  35       39.96       48.29     19.06 o
   1   3  35        4.15       29.69     17.85 o
   2   3  35        1.11      -41.12     41.12 o
   0   4  35        1.93      -19.47     42.51 o
   1   4  35       30.55       58.74     18.56 o
   0   0  36      151.35      172.50     20.15 o
   1   0  36        2.60        2.98     18.07 o
   2   0  36       79.27       98.60     19.21 o
   1   1  36       31.66       25.04     18.92 o
   2   1  36       26.95      -12.48     41.86 o
   0   2  36        0.16       -7.02     39.00 o
   1   2  36        0.43       -3.53     39.78 o
   2   2  36       44.06       47.93     19.56 o
   1   3  36        3.56       17.99     40.07 o
 
